# Supplementary material for: Mobile phone infrastructure provides evidence of improved HIV viral load monitoring in Malawi
Source: PLOS Digit Health. 2026 Jan 21;5(1):e0001094. doi: 10.1371/journal.pdig.0001094 (PMC12822985; doi:10.1371/journal.pdig.0001094)
Supplement: S1 Data — (CSV) [file pdig.0001094.s002.csv]

Day of Entry Date1	Day of Date USSD Opened HCP	Day of Date USSD Opened Client	Day of Date Notification Sent Client1	Facility Group	Sex	Urban / Rural	Age (Category)	FacilityName_enc	ARTNumber_enc	Barcode_enc
23-Jan-24	NA	NA	NA	Pilot	NA	Urban	NA	facility1	ART_288941	BC_810408
15-Sep-23	NA	NA	7-Oct-23	Pilot	NA	Urban	NA	facility1	ART_234057	BC_127994
26-Oct-23	8-Dec-23	8-Dec-23	8-Dec-23	Pilot	NA	Urban	NA	facility1	ART_224021	BC_580724
28-Sep-23	NA	NA	13-Oct-23	Pilot	NA	Urban	NA	facility1	ART_785284	BC_159426
6-Feb-24	9-May-24	NA	9-May-24	Pilot	NA	Urban	NA	facility1	ART_326317	BC_858097
1-Feb-24	NA	NA	NA	Pilot	NA	Urban	NA	facility1	ART_465208	BC_567551
7-Feb-24	NA	15-Mar-24	15-Mar-24	Pilot	NA	Urban	NA	facility1	ART_748794	BC_265813
7-Dec-23	31-Dec-23	31-Dec-23	31-Dec-23	Pilot	NA	Urban	NA	facility1	ART_293626	BC_389667
13-Dec-23	1-Jan-24	1-Jan-24	1-Jan-24	Pilot	NA	Urban	NA	facility1	ART_669691	BC_299561
26-Jul-23	NA	NA	26-Aug-23	Pilot	NA	Urban	NA	facility1	ART_689448	BC_946104
6-Feb-24	9-May-24	9-May-24	9-May-24	Pilot	NA	Urban	NA	facility1	ART_932866	BC_368527
17-Jun-24	NA	NA	NA	Pilot	NA	Urban	NA	facility1	ART_597689	BC_242772
8-Feb-24	NA	NA	3-Mar-24	Pilot	NA	Urban	NA	facility1	ART_502857	BC_537208
8-Jan-24	NA	NA	4-Mar-24	Pilot	NA	Urban	NA	facility1	ART_683421	BC_608133
5-Oct-23	NA	NA	NA	Pilot	NA	Urban	NA	facility1	ART_283203	BC_663218
4-Oct-23	NA	NA	NA	Pilot	NA	Urban	NA	facility1	ART_983280	BC_273439
31-Jan-24	NA	NA	25-Feb-24	Pilot	NA	Urban	NA	facility1	ART_769542	BC_615889
18-Jul-23	21-Sep-23	NA	12-Aug-23	Pilot	NA	Urban	NA	facility1	ART_377323	BC_981841
31-Oct-23	9-Dec-23	NA	9-Dec-23	Pilot	NA	Urban	NA	facility1	ART_713996	BC_732558
8-Feb-24	29-Feb-24	NA	29-Feb-24	Pilot	NA	Urban	NA	facility1	ART_502312	BC_863858
6-Feb-24	NA	NA	9-May-24	Pilot	NA	Urban	NA	facility1	ART_654825	BC_884174
19-Jan-24	NA	25-Feb-24	24-Feb-24	Pilot	NA	Urban	NA	facility1	ART_549434	BC_668107
14-Sep-23	NA	NA	NA	Pilot	NA	Urban	NA	facility1	ART_849876	BC_441227
8-Jan-24	9-Feb-24	NA	9-Feb-24	Pilot	NA	Urban	NA	facility1	ART_501204	BC_202762
9-Aug-23	NA	NA	25-Aug-23	Pilot	NA	Urban	NA	facility1	ART_768895	BC_269069
24-May-24	NA	NA	6-Jul-24	Pilot	NA	Urban	NA	facility1	ART_477048	BC_853530
14-Sep-23	NA	NA	11-Oct-23	Pilot	NA	Urban	NA	facility1	ART_190076	BC_181297
21-Jun-24	NA	NA	22-Jul-24	Pilot	NA	Urban	NA	facility1	ART_368359	BC_799829
15-Aug-23	NA	NA	6-Oct-23	Pilot	NA	Urban	NA	facility1	ART_838878	BC_895504
5-Feb-24	NA	NA	NA	Pilot	NA	Urban	NA	facility1	ART_915825	BC_590836
7-Feb-24	NA	NA	9-May-24	Pilot	NA	Urban	NA	facility1	ART_153240	BC_654194
23-Jan-24	NA	NA	NA	Pilot	NA	Urban	NA	facility1	ART_784184	BC_277919
4-Oct-23	9-Dec-23	NA	9-Dec-23	Pilot	NA	Urban	NA	facility1	ART_468916	BC_184560
6-Feb-24	NA	NA	22-Feb-24	Pilot	NA	Urban	NA	facility1	ART_861054	BC_816279
5-Jul-23	2-Aug-23	NA	21-Jul-23	Pilot	NA	Urban	NA	facility1	ART_995749	BC_788159
6-Feb-24	NA	NA	19-Mar-24	Pilot	NA	Urban	NA	facility1	ART_807015	BC_589038
20-Sep-23	10-Dec-23	NA	10-Dec-23	Pilot	NA	Urban	NA	facility1	ART_456181	BC_615737
7-Feb-24	NA	NA	9-May-24	Pilot	NA	Urban	NA	facility1	ART_551742	BC_140632
16-Jan-24	NA	NA	23-Feb-24	Pilot	NA	Urban	NA	facility1	ART_470481	BC_550997
9-Jan-24	NA	NA	9-May-24	Pilot	NA	Urban	NA	facility1	ART_143041	BC_854449
20-Sep-23	14-Dec-23	NA	14-Dec-23	Pilot	NA	Urban	NA	facility1	ART_308908	BC_490897
9-Jan-24	NA	NA	9-May-24	Pilot	NA	Urban	NA	facility1	ART_368277	BC_358801
6-Dec-23	12-Jan-24	NA	12-Jan-24	Pilot	NA	Urban	NA	facility1	ART_646099	BC_457549
5-Feb-24	NA	NA	18-Feb-24	Pilot	NA	Urban	NA	facility1	ART_490232	BC_995839
7-Feb-24	NA	NA	22-Feb-24	Pilot	NA	Urban	NA	facility1	ART_664182	BC_450402
4-Dec-23	20-Dec-23	NA	20-Dec-23	Pilot	NA	Urban	NA	facility1	ART_240711	BC_195111
28-Feb-24	NA	NA	9-May-24	Pilot	NA	Urban	NA	facility1	ART_883006	BC_765395
22-May-24	3-Jul-24	3-Jul-24	3-Jul-24	Pilot	NA	Urban	NA	facility1	ART_633613	BC_649237
23-Feb-24	NA	NA	NA	Pilot	NA	Urban	NA	facility1	ART_257581	BC_928187
25-Sep-23	30-Oct-23	NA	16-Oct-23	Pilot	NA	Urban	NA	facility1	ART_907391	BC_782417
7-Dec-23	28-Dec-23	23-Dec-23	23-Dec-23	Pilot	NA	Urban	NA	facility1	ART_507618	BC_899360
6-Oct-23	NA	5-Nov-23	5-Nov-23	Pilot	NA	Urban	NA	facility1	ART_557717	BC_578781
20-Sep-23	15-Dec-23	15-Dec-23	15-Dec-23	Pilot	NA	Urban	NA	facility1	ART_695790	BC_485790
12-Sep-23	NA	10-Oct-23	10-Oct-23	Pilot	NA	Urban	NA	facility1	ART_407364	BC_587443
23-Jan-24	NA	NA	NA	Pilot	NA	Urban	NA	facility1	ART_617170	BC_836756
1-Feb-24	NA	3-Mar-24	3-Mar-24	Pilot	NA	Urban	NA	facility1	ART_738129	BC_173417
8-Aug-23	NA	25-Aug-23	25-Aug-23	Pilot	NA	Urban	NA	facility1	ART_733067	BC_407204
27-Feb-24	18-Mar-24	NA	18-Mar-24	Pilot	NA	Urban	NA	facility1	ART_217065	BC_940968
20-Sep-23	8-Dec-23	NA	8-Dec-23	Pilot	NA	Urban	NA	facility1	ART_456478	BC_986364
27-Sep-23	10-Dec-23	10-Dec-23	10-Dec-23	Pilot	NA	Urban	NA	facility1	ART_847731	BC_556673
24-Jan-24	27-Feb-24	NA	27-Feb-24	Pilot	NA	Urban	NA	facility1	ART_964016	BC_869659
5-Feb-24	NA	NA	8-Mar-24	Pilot	NA	Urban	NA	facility1	ART_967117	BC_788221
5-Feb-24	NA	22-Feb-24	22-Feb-24	Pilot	NA	Urban	NA	facility1	ART_432706	BC_736008
24-Oct-23	12-Dec-23	12-Dec-23	12-Dec-23	Pilot	NA	Urban	NA	facility1	ART_606733	BC_709097
7-Feb-24	NA	NA	NA	Pilot	NA	Urban	NA	facility1	ART_263677	BC_990584
7-Jul-23	NA	NA	12-Aug-23	Pilot	NA	Rural	NA	facility2	ART_125558	BC_707174
22-Feb-24	NA	NA	9-May-24	Pilot	NA	Urban	NA	facility1	ART_769574	BC_128510
6-Feb-24	29-Feb-24	NA	29-Feb-24	Pilot	NA	Urban	NA	facility1	ART_900718	BC_912080
13-Sep-23	NA	NA	11-Oct-23	Pilot	NA	Urban	NA	facility1	ART_516409	BC_648734
26-Sep-23	NA	NA	13-Oct-23	Pilot	NA	Urban	NA	facility1	ART_452237	BC_504005
6-Oct-23	NA	NA	NA	Pilot	NA	Urban	NA	facility1	ART_507706	BC_236447
21-Feb-24	16-Apr-24	NA	16-Apr-24	Pilot	NA	Urban	NA	facility1	ART_707236	BC_341830
27-Sep-23	9-Dec-23	NA	9-Dec-23	Pilot	NA	Urban	NA	facility1	ART_439727	BC_348547
11-Jan-24	5-Feb-24	NA	31-Jan-24	Pilot	NA	Urban	NA	facility1	ART_607679	BC_538444
13-Sep-23	NA	NA	11-Oct-23	Pilot	NA	Urban	NA	facility1	ART_402646	BC_501361
5-Feb-24	NA	NA	25-Feb-24	Pilot	NA	Urban	NA	facility1	ART_790083	BC_615642
14-Jul-23	21-Sep-23	NA	12-Aug-23	Pilot	NA	Urban	NA	facility1	ART_859021	BC_994500
7-Nov-23	9-Dec-23	9-Dec-23	9-Dec-23	Pilot	NA	Urban	NA	facility1	ART_841372	BC_158594
20-Oct-23	9-Dec-23	9-Dec-23	9-Dec-23	Pilot	NA	Urban	NA	facility1	ART_248440	BC_519200
26-Oct-23	9-Dec-23	9-Dec-23	9-Dec-23	Pilot	NA	Urban	NA	facility1	ART_524757	BC_892797
7-Feb-24	NA	NA	9-May-24	Pilot	NA	Urban	NA	facility1	ART_726824	BC_813670
20-Feb-24	NA	NA	9-May-24	Pilot	male	Rural	55+	facility3	ART_552321	BC_567375
26-Sep-23	NA	14-Oct-23	13-Oct-23	Pilot	NA	Urban	NA	facility1	ART_271703	BC_912417
23-Jan-24	NA	NA	NA	Pilot	NA	Urban	NA	facility1	ART_327182	BC_486636
7-Feb-24	NA	NA	9-May-24	Pilot	NA	Urban	NA	facility1	ART_536419	BC_718232
5-Dec-23	28-Dec-23	NA	23-Dec-23	Pilot	NA	Urban	NA	facility1	ART_137543	BC_545020
7-Feb-24	NA	NA	9-May-24	Pilot	NA	Urban	NA	facility1	ART_330360	BC_112646
23-Feb-24	NA	NA	NA	Pilot	NA	Urban	NA	facility1	ART_446570	BC_968534
23-Feb-24	NA	NA	NA	Pilot	NA	Urban	NA	facility1	ART_575330	BC_871296
1-Feb-24	NA	3-Mar-24	3-Mar-24	Pilot	NA	Urban	NA	facility1	ART_930627	BC_198636
28-Feb-24	NA	NA	9-May-24	Pilot	NA	Urban	NA	facility1	ART_342539	BC_231994
16-Jan-24	NA	25-Feb-24	25-Feb-24	Pilot	NA	Urban	NA	facility1	ART_454480	BC_610460
13-Jul-23	NA	NA	12-Aug-23	Pilot	NA	Urban	NA	facility1	ART_750042	BC_148530
26-Jul-23	NA	25-Aug-23	25-Aug-23	Pilot	NA	Urban	NA	facility1	ART_359594	BC_626611
11-Aug-23	NA	NA	7-Oct-23	Pilot	NA	Urban	NA	facility1	ART_669270	BC_322839
9-Aug-23	NA	NA	25-Aug-23	Pilot	NA	Urban	NA	facility1	ART_584653	BC_260077
12-Jan-24	9-Feb-24	9-Feb-24	9-Feb-24	Pilot	NA	Urban	NA	facility1	ART_398860	BC_757027
23-Nov-23	NA	NA	NA	Scale - 1	female_non_pregnant	Rural	45-54	facility4	ART_225546	BC_829044
6-Feb-24	11-Mar-24	NA	11-Mar-24	Pilot	NA	Urban	NA	facility1	ART_914509	BC_195161
12-Sep-23	NA	31-Oct-23	11-Oct-23	Pilot	NA	Urban	NA	facility1	ART_431512	BC_314390
27-Feb-24	9-May-24	NA	9-May-24	Pilot	NA	Urban	NA	facility1	ART_584779	BC_988428
4-Oct-23	NA	NA	NA	Pilot	NA	Urban	NA	facility1	ART_349260	BC_430787
14-Feb-24	NA	NA	9-May-24	Pilot	NA	Urban	NA	facility1	ART_929837	BC_634758
15-Feb-24	9-May-24	NA	9-May-24	Scale - 2	male	Rural	45-54	facility5	ART_403631	BC_620258
5-Dec-23	28-Dec-23	NA	23-Dec-23	Pilot	NA	Urban	NA	facility1	ART_540700	BC_990727
23-Nov-23	NA	NA	NA	Scale - 1	female_non_pregnant	Rural	35-44	facility4	ART_163527	BC_501761
23-Nov-23	9-May-24	NA	9-May-24	Scale - 1	male	Rural	45-54	facility4	ART_163527	BC_768230
2-Feb-24	NA	25-Feb-24	25-Feb-24	Pilot	NA	Urban	NA	facility1	ART_606377	BC_826196
23-Feb-24	NA	NA	NA	Pilot	NA	Urban	NA	facility1	ART_638823	BC_156191
18-Jan-24	NA	NA	14-Feb-24	Pilot	NA	Urban	NA	facility1	ART_183068	BC_205140
4-Oct-23	9-Dec-23	9-Dec-23	9-Dec-23	Pilot	NA	Urban	NA	facility1	ART_413608	BC_476629
20-May-24	NA	NA	4-Jul-24	Pilot	NA	Urban	NA	facility1	ART_519718	BC_834476
26-Oct-23	9-Dec-23	NA	9-Dec-23	Pilot	NA	Urban	NA	facility1	ART_746716	BC_849324
5-Dec-23	28-Dec-23	NA	23-Dec-23	Pilot	NA	Urban	NA	facility1	ART_878697	BC_102171
21-Sep-23	NA	31-Oct-23	13-Oct-23	Pilot	NA	Urban	NA	facility1	ART_621022	BC_593991
8-Nov-23	8-Dec-23	29-Dec-23	8-Dec-23	Scale - 1	male	Urban	55+	facility6	ART_465462	BC_339960
14-Sep-23	NA	11-Oct-23	11-Oct-23	Pilot	NA	Urban	NA	facility1	ART_712586	BC_321664
14-Dec-23	30-Jan-24	NA	28-Jan-24	Scale - 1	male	Urban	35-44	facility6	ART_132952	BC_260623
7-Dec-23	9-May-24	9-May-24	9-May-24	Scale - 1	male	Rural	45-54	facility4	ART_886844	BC_287381
23-Feb-24	NA	NA	NA	Pilot	NA	Urban	NA	facility1	ART_241833	BC_922933
17-Nov-23	NA	27-Mar-24	20-Jan-24	Scale - 1	female_non_pregnant	Rural	55+	facility7	ART_410325	BC_396510
8-Jan-24	9-May-24	NA	9-May-24	Pilot	NA	Urban	NA	facility1	ART_917002	BC_984726
4-Dec-23	18-Dec-23	NA	17-Dec-23	Pilot	NA	Urban	NA	facility1	ART_797880	BC_788361
24-Jan-24	27-Feb-24	NA	27-Feb-24	Pilot	NA	Urban	NA	facility1	ART_305593	BC_984312
22-Nov-23	30-Jan-24	2-Jan-24	1-Jan-24	Scale - 1	female_non_pregnant	Urban	45-54	facility6	ART_507960	BC_526778
5-Feb-24	NA	NA	NA	Pilot	NA	Urban	NA	facility1	ART_519161	BC_746571
29-Jan-24	NA	NA	10-Feb-24	Pilot	NA	Urban	NA	facility1	ART_930359	BC_925433
23-Feb-24	NA	NA	NA	Pilot	NA	Urban	NA	facility1	ART_630888	BC_884380
23-Feb-24	NA	NA	NA	Pilot	NA	Urban	NA	facility1	ART_681988	BC_924114
26-Oct-23	10-Dec-23	NA	10-Dec-23	Pilot	NA	Urban	NA	facility1	ART_546733	BC_247670
26-Oct-23	9-Dec-23	9-Dec-23	9-Dec-23	Pilot	NA	Urban	NA	facility1	ART_958757	BC_585475
8-Dec-23	7-Jan-24	NA	7-Jan-24	Pilot	NA	Urban	NA	facility1	ART_807712	BC_909254
8-Nov-23	11-Dec-23	NA	9-Dec-23	Scale - 1	NA	Rural	NA	facility8	ART_690441	BC_121984
24-Oct-23	10-Dec-23	10-Dec-23	10-Dec-23	Pilot	NA	Urban	NA	facility1	ART_147801	BC_298096
1-Nov-23	NA	8-Dec-23	8-Dec-23	Pilot	NA	Urban	NA	facility1	ART_131516	BC_216715
10-Aug-23	NA	28-Aug-23	26-Aug-23	Pilot	NA	Urban	NA	facility1	ART_690362	BC_889779
28-Jul-23	NA	NA	25-Aug-23	Pilot	NA	Urban	NA	facility1	ART_394406	BC_674270
10-Aug-23	NA	25-Aug-23	25-Aug-23	Pilot	NA	Urban	NA	facility1	ART_851348	BC_192011
22-May-24	NA	NA	3-Jul-24	Scale - 1	female_non_pregnant	Rural	NA	facility8	ART_693448	BC_620258
23-May-24	NA	NA	3-Jul-24	Scale - 1	female_non_pregnant	Rural	NA	facility8	ART_693448	BC_620258
23-Nov-23	NA	NA	NA	Scale - 1	NA	Rural	NA	facility8	ART_693448	BC_722082
20-Dec-23	NA	NA	NA	Scale - 1	NA	Rural	NA	facility8	ART_693448	BC_414517
24-Nov-23	NA	NA	10-Jan-24	Scale - 1	NA	Rural	NA	facility8	ART_693448	BC_882266
24-Nov-23	NA	NA	11-Jan-24	Scale - 1	NA	Rural	NA	facility8	ART_693448	BC_124005
24-Nov-23	NA	NA	10-Jan-24	Scale - 1	NA	Rural	NA	facility8	ART_693448	BC_668429
24-Nov-23	10-Jan-24	NA	10-Jan-24	Scale - 1	NA	Rural	NA	facility8	ART_693448	BC_408845
24-Nov-23	NA	NA	10-Jan-24	Scale - 1	NA	Rural	NA	facility8	ART_693448	BC_143605
24-Nov-23	NA	NA	13-Jan-24	Scale - 1	NA	Rural	NA	facility8	ART_693448	BC_617969
24-Nov-23	NA	NA	10-Jan-24	Scale - 1	NA	Rural	NA	facility8	ART_693448	BC_687274
24-Nov-23	NA	NA	10-Jan-24	Scale - 1	NA	Rural	NA	facility8	ART_693448	BC_324883
24-Nov-23	NA	NA	10-Jan-24	Scale - 1	NA	Rural	NA	facility8	ART_693448	BC_831354
24-Nov-23	NA	NA	10-Jan-24	Scale - 1	NA	Rural	NA	facility8	ART_693448	BC_685465
24-Nov-23	NA	NA	10-Jan-24	Scale - 1	NA	Rural	NA	facility8	ART_693448	BC_405161
24-Nov-23	NA	NA	10-Jan-24	Scale - 1	NA	Rural	NA	facility8	ART_693448	BC_312899
24-Nov-23	NA	NA	10-Jan-24	Scale - 1	NA	Rural	NA	facility8	ART_693448	BC_172034
24-Nov-23	NA	NA	10-Jan-24	Scale - 1	NA	Rural	NA	facility8	ART_693448	BC_337258
23-Nov-23	24-Jan-24	NA	12-Jan-24	Scale - 1	NA	Rural	NA	facility8	ART_693448	BC_375175
23-Nov-23	NA	NA	18-Jan-24	Scale - 1	NA	Rural	NA	facility8	ART_693448	BC_782210
23-Nov-23	NA	NA	24-Jan-24	Scale - 1	NA	Rural	NA	facility8	ART_693448	BC_102849
23-Nov-23	NA	NA	17-Jan-24	Scale - 1	NA	Rural	NA	facility8	ART_693448	BC_278262
23-Nov-23	NA	NA	13-Jan-24	Scale - 1	NA	Rural	NA	facility8	ART_693448	BC_295378
23-Nov-23	24-Jan-24	NA	12-Jan-24	Scale - 1	NA	Rural	NA	facility8	ART_693448	BC_919803
20-Dec-23	NA	NA	28-Jan-24	Scale - 1	NA	Rural	NA	facility8	ART_693448	BC_726867
20-Dec-23	NA	NA	30-Jan-24	Scale - 1	NA	Rural	NA	facility8	ART_693448	BC_620524
20-Dec-23	NA	NA	27-Jan-24	Scale - 1	NA	Rural	NA	facility8	ART_693448	BC_122609
20-Dec-23	NA	NA	27-Jan-24	Scale - 1	NA	Rural	NA	facility8	ART_693448	BC_302670
20-Dec-23	NA	NA	27-Jan-24	Scale - 1	NA	Rural	NA	facility8	ART_693448	BC_709377
20-Dec-23	NA	NA	27-Jan-24	Scale - 1	NA	Rural	NA	facility8	ART_693448	BC_238405
20-Dec-23	NA	NA	28-Jan-24	Scale - 1	NA	Rural	NA	facility8	ART_693448	BC_442874
20-Dec-23	9-May-24	NA	28-Jan-24	Scale - 1	NA	Rural	NA	facility8	ART_693448	BC_192616
20-Dec-23	9-May-24	NA	28-Jan-24	Scale - 1	NA	Rural	NA	facility8	ART_693448	BC_423085
20-Dec-23	NA	NA	28-Jan-24	Scale - 1	NA	Rural	NA	facility8	ART_693448	BC_382097
20-Dec-23	9-May-24	NA	28-Jan-24	Scale - 1	NA	Rural	NA	facility8	ART_693448	BC_256116
20-Dec-23	NA	NA	28-Jan-24	Scale - 1	NA	Rural	NA	facility8	ART_693448	BC_331518
20-Dec-23	NA	NA	28-Jan-24	Scale - 1	NA	Rural	NA	facility8	ART_693448	BC_119135
20-Dec-23	NA	NA	NA	Scale - 1	NA	Rural	NA	facility8	ART_693448	BC_439358
17-Nov-23	30-Jan-24	2-Jan-24	2-Jan-24	Scale - 1	male	Urban	25-34	facility6	ART_349221	BC_262047
9-Nov-23	11-Dec-23	9-Dec-23	9-Dec-23	Scale - 1	NA	Rural	NA	facility8	ART_181117	BC_810527
28-Dec-23	9-Feb-24	NA	9-Feb-24	Pilot	NA	Rural	NA	facility2	ART_119391	BC_147487
28-Nov-23	NA	NA	7-Jan-24	Scale - 1	male	Rural	55+	facility7	ART_408280	BC_793712
31-Jan-24	9-May-24	NA	9-May-24	Scale - 2	female_non_pregnant	Rural	45-54	facility5	ART_298818	BC_620258
23-Feb-24	9-May-24	NA	9-May-24	Scale - 2	female_non_pregnant	Urban	55+	facility9	ART_626573	BC_816021
15-Dec-23	18-Jan-24	NA	18-Jan-24	Scale - 1	female_non_pregnant	Urban	35-44	facility6	ART_159969	BC_689931
19-Dec-23	24-Jan-24	19-Jan-24	19-Jan-24	Scale - 1	female_non_pregnant	Urban	45-54	facility6	ART_315369	BC_673005
27-Feb-24	NA	NA	9-May-24	Scale - 1	female_non_pregnant	Urban	45-54	facility6	ART_154660	BC_497217
17-Nov-23	11-Dec-23	NA	9-Dec-23	Scale - 1	NA	Rural	NA	facility8	ART_394424	BC_754975
18-Dec-23	28-Jan-24	NA	28-Jan-24	Scale - 1	NA	Rural	NA	facility8	ART_394424	BC_724055
24-Nov-23	30-Jan-24	NA	1-Jan-24	Scale - 1	NA	Urban	NA	facility6	ART_600790	BC_183242
7-Dec-23	9-May-24	NA	9-May-24	Scale - 1	female_non_pregnant	Rural	55+	facility4	ART_688372	BC_868260
9-Nov-23	NA	NA	NA	Scale - 1	female_breastfeeding	Rural	35-44	facility4	ART_894257	BC_420200
17-Nov-23	NA	1-Jan-24	1-Jan-24	Scale - 1	female_non_pregnant	Urban	45-54	facility6	ART_704574	BC_914466
8-Dec-23	31-Dec-23	NA	31-Dec-23	Pilot	NA	Urban	NA	facility1	ART_451942	BC_784825
27-Dec-23	9-Feb-24	NA	9-Feb-24	Pilot	NA	Rural	NA	facility2	ART_911880	BC_873876
14-Nov-23	NA	1-Jan-24	1-Jan-24	Scale - 1	female_non_pregnant	Urban	55+	facility6	ART_425548	BC_988176
18-Dec-23	18-Jan-24	18-Jan-24	18-Jan-24	Scale - 1	female_non_pregnant	Urban	45-54	facility6	ART_831582	BC_934187
28-Feb-24	NA	9-May-24	9-May-24	Pilot	NA	Urban	NA	facility1	ART_426759	BC_981428
30-Nov-23	9-May-24	12-May-24	9-May-24	Scale - 1	female_non_pregnant	Rural	35-44	facility4	ART_389598	BC_705972
23-Nov-23	NA	NA	NA	Scale - 1	female_non_pregnant	Rural	45-54	facility4	ART_547955	BC_377079
29-Feb-24	NA	NA	9-May-24	Scale - 1	female_non_pregnant	Urban	45-54	facility6	ART_178172	BC_224745
15-Feb-24	NA	24-Feb-24	24-Feb-24	Scale - 2	male	Urban	45-54	facility10	ART_120192	BC_466087
29-Feb-24	9-May-24	NA	9-May-24	Pilot	female_non_pregnant	Rural	45-54	facility2	ART_216912	BC_620258
20-Nov-23	30-Jan-24	NA	1-Jan-24	Scale - 1	female_non_pregnant	Urban	25-34	facility6	ART_166700	BC_686564
26-Sep-23	NA	23-Oct-23	20-Oct-23	Pilot	NA	Urban	NA	facility1	ART_590416	BC_903367
8-Feb-24	NA	NA	3-Mar-24	Pilot	NA	Urban	NA	facility1	ART_195361	BC_721935
1-Dec-23	NA	NA	7-Jan-24	Scale - 1	female_non_pregnant	Rural	55+	facility7	ART_425310	BC_161233
26-Feb-24	10-May-24	NA	9-May-24	Scale - 2	female	Urban	35-44	facility9	ART_834584	BC_849737
11-Nov-23	11-Dec-23	NA	9-Dec-23	Scale - 1	NA	Rural	NA	facility8	ART_950089	BC_940594
17-Jan-24	9-May-24	NA	9-May-24	Scale - 1	male	Rural	55+	facility4	ART_936293	BC_271314
24-Nov-23	30-Jan-24	22-May-24	1-Jan-24	Scale - 1	female_non_pregnant	Urban	45-54	facility6	ART_740233	BC_849273
11-Jan-24	9-May-24	NA	9-May-24	Scale - 1	male	Rural	55+	facility4	ART_487579	BC_461057
2-Feb-24	9-May-24	NA	9-May-24	Scale - 2	male	Rural	45-54	facility5	ART_316026	BC_620258
12-Feb-24	9-May-24	NA	9-May-24	Pilot	NA	Urban	NA	facility1	ART_806850	BC_913323
23-Nov-23	24-Nov-23	NA	24-Nov-23	Scale - 1	male	Rural	55+	facility4	ART_902134	BC_919435
20-Nov-23	30-Jan-24	NA	2-Jan-24	Scale - 1	male	Urban	55+	facility6	ART_237694	BC_691271
15-Nov-23	29-Jan-24	NA	29-Jan-24	Pilot	female_non_pregnant	Rural	35-44	facility2	ART_268840	BC_903160
7-Dec-23	9-May-24	NA	9-May-24	Scale - 1	male	Rural	55+	facility4	ART_915910	BC_929905
26-Jan-24	13-Mar-24	9-Feb-24	9-Feb-24	Scale - 1	male	Urban	55+	facility6	ART_957374	BC_537575
23-Feb-24	13-Mar-24	NA	8-Mar-24	Scale - 1	male	Urban	55+	facility6	ART_996584	BC_417035
16-Nov-23	11-Dec-23	10-Dec-23	9-Dec-23	Scale - 1	NA	Rural	NA	facility8	ART_351105	BC_396760
27-Nov-23	30-Jan-24	NA	1-Jan-24	Scale - 1	female_non_pregnant	Urban	45-54	facility6	ART_460313	BC_587043
30-Aug-23	NA	NA	6-Oct-23	Pilot	NA	Urban	NA	facility1	ART_833480	BC_434598
27-Jul-23	NA	NA	5-Nov-23	Pilot	NA	Rural	NA	facility2	ART_841980	BC_621274
7-Nov-23	NA	NA	8-Dec-23	Scale - 1	male	Urban	55+	facility11	ART_888266	BC_713983
23-Feb-24	13-Mar-24	8-Mar-24	8-Mar-24	Scale - 1	NA	Urban	NA	facility6	ART_535436	BC_259498
19-Jul-23	NA	NA	12-Aug-23	Pilot	NA	Rural	NA	facility12	ART_383242	BC_476264
19-Jul-23	NA	NA	12-Aug-23	Pilot	NA	Rural	NA	facility12	ART_383242	BC_263249
21-Jul-23	NA	NA	25-Aug-23	Pilot	NA	Rural	NA	facility12	ART_383242	BC_858085
21-Jul-23	NA	NA	25-Aug-23	Pilot	NA	Rural	NA	facility12	ART_383242	BC_103886
21-Jul-23	NA	NA	25-Aug-23	Pilot	NA	Rural	NA	facility12	ART_383242	BC_764624
15-May-24	NA	NA	5-Jul-24	Pilot	NA	Rural	NA	facility12	ART_383242	BC_285254
20-Jun-24	NA	NA	14-Jul-24	Pilot	NA	Rural	NA	facility12	ART_383242	BC_850305
5-Jun-24	NA	NA	22-Jul-24	Pilot	NA	Rural	NA	facility12	ART_383242	BC_801723
12-Jul-23	NA	NA	12-Aug-23	Pilot	NA	Rural	NA	facility2	ART_141042	BC_618280
9-Feb-24	13-Mar-24	NA	29-Feb-24	Scale - 1	female_non_pregnant	Urban	55+	facility6	ART_846337	BC_424933
23-Aug-23	NA	NA	5-Nov-23	Pilot	NA	Rural	NA	facility2	ART_418672	BC_305134
5-Jan-24	10-Feb-24	NA	9-Feb-24	Scale - 1	NA	Rural	NA	facility8	ART_992120	BC_240382
27-Feb-24	NA	9-May-24	9-May-24	Scale - 1	female_non_pregnant	Urban	45-54	facility6	ART_197454	BC_732914
27-Jan-24	NA	NA	9-May-24	Scale - 1	NA	Rural	NA	facility8	ART_438242	BC_985063
27-Jan-24	NA	NA	21-Apr-24	Scale - 1	NA	Rural	NA	facility8	ART_438242	BC_511432
27-Jan-24	10-May-24	NA	10-May-24	Scale - 1	NA	Rural	NA	facility8	ART_438242	BC_290083
27-Jan-24	9-May-24	NA	9-May-24	Scale - 1	NA	Rural	NA	facility8	ART_438242	BC_239916
1-Feb-24	9-May-24	NA	9-May-24	Scale - 1	NA	Rural	NA	facility8	ART_438242	BC_824742
27-Jan-24	NA	NA	9-May-24	Scale - 1	NA	Rural	NA	facility8	ART_438242	BC_525996
27-Jan-24	NA	NA	9-May-24	Scale - 1	NA	Rural	NA	facility8	ART_438242	BC_812838
1-Feb-24	22-May-24	NA	21-May-24	Scale - 1	female	Rural	25-34	facility8	ART_438242	BC_486759
27-Jan-24	10-May-24	NA	10-May-24	Scale - 1	NA	Rural	NA	facility8	ART_438242	BC_388187
27-Jan-24	9-May-24	NA	9-May-24	Scale - 1	NA	Rural	NA	facility8	ART_438242	BC_986623
28-Dec-23	NA	NA	NA	Scale - 1	female_non_pregnant	Rural	45-54	facility4	ART_269336	BC_343587
27-Jun-24	NA	NA	NA	Scale - 1	female_non_pregnant	Rural	45-54	facility4	ART_269336	BC_679633
27-Dec-23	9-Feb-24	NA	9-Feb-24	Pilot	NA	Rural	NA	facility2	ART_176383	BC_958849
11-Jan-24	9-May-24	9-May-24	9-May-24	Scale - 1	male	Rural	55+	facility4	ART_146437	BC_871068
19-Feb-24	19-Mar-24	NA	8-Mar-24	Scale - 2	female_non_pregnant	Urban	55+	facility10	ART_699463	BC_292411
11-Nov-23	11-Dec-23	29-Dec-23	9-Dec-23	Scale - 1	NA	Rural	NA	facility8	ART_733951	BC_122106
11-Jan-24	9-May-24	NA	9-May-24	Scale - 1	NA	Rural	NA	facility4	ART_712748	BC_639235
25-Jan-24	9-May-24	NA	9-May-24	Scale - 1	male	Rural	45-54	facility4	ART_300421	BC_647008
17-Nov-23	30-Jan-24	NA	1-Jan-24	Scale - 1	male	Urban	45-54	facility6	ART_354940	BC_228688
25-Jan-24	9-May-24	NA	9-May-24	Scale - 2	female_non_pregnant	Rural	45-54	facility5	ART_345597	BC_620258
27-Nov-23	30-Jan-24	19-May-24	1-Jan-24	Scale - 1	male	Urban	45-54	facility6	ART_632463	BC_668506
28-Feb-24	NA	NA	9-May-24	Pilot	NA	Urban	NA	facility1	ART_587334	BC_248514
16-Nov-23	11-Dec-23	NA	9-Dec-23	Scale - 1	NA	Rural	NA	facility8	ART_700656	BC_517239
9-Nov-23	NA	NA	NA	Scale - 1	NA	Rural	NA	facility4	ART_604050	BC_855043
23-Nov-23	30-Jan-24	8-Jan-24	1-Jan-24	Scale - 1	female_non_pregnant	Urban	45-54	facility6	ART_742934	BC_901829
23-Jan-24	NA	NA	NA	Pilot	NA	Urban	NA	facility1	ART_809232	BC_158556
19-Dec-23	24-Jan-24	18-Jan-24	18-Jan-24	Scale - 1	female_non_pregnant	Urban	35-44	facility6	ART_870433	BC_479810
26-Jul-23	NA	NA	6-Oct-23	Pilot	NA	Rural	NA	facility2	ART_260204	BC_237134
27-Jul-23	NA	NA	6-Oct-23	Pilot	NA	Rural	NA	facility2	ART_260204	BC_653780
26-Jan-24	28-Feb-24	NA	28-Feb-24	Scale - 2	female_non_pregnant	Urban	35-44	facility13	ART_886462	BC_766563
12-Dec-23	13-Jan-24	NA	13-Jan-24	Scale - 1	NA	Rural	NA	facility8	ART_998162	BC_900319
24-Nov-23	5-Jan-24	NA	5-Jan-24	Pilot	male	Rural	45-54	facility2	ART_481021	BC_269252
12-Jan-24	NA	NA	11-Feb-24	Pilot	NA	Rural	NA	facility2	ART_734895	BC_247446
21-Feb-24	NA	NA	NA	Scale - 2	NA	Urban	NA	facility13	ART_369731	BC_245389
30-Jan-24	NA	NA	17-Feb-24	Scale - 1	male	Urban	55+	facility6	ART_209984	BC_842514
11-Nov-23	12-Nov-23	NA	12-Nov-23	Scale - 1	female	Rural	25-34	facility8	ART_104619	BC_162623
22-Nov-23	30-Jan-24	4-Jan-24	1-Jan-24	Scale - 1	female_non_pregnant	Urban	35-44	facility6	ART_408123	BC_360629
20-Nov-23	6-Jan-24	8-Jan-24	6-Jan-24	Pilot	female_non_pregnant	Rural	45-54	facility2	ART_230609	BC_803636
3-Aug-23	NA	16-Sep-23	25-Aug-23	Pilot	NA	Rural	NA	facility12	ART_824142	BC_707942
8-Jul-23	NA	NA	12-Aug-23	Pilot	NA	Urban	NA	facility1	ART_282644	BC_966913
14-Aug-23	NA	NA	NA	Pilot	NA	Urban	NA	facility1	ART_451695	BC_909015
24-Jan-24	NA	NA	NA	Scale - 1	NA	Urban	NA	facility11	ART_788386	BC_703136
22-May-24	NA	NA	3-Jul-24	Scale - 1	male	Urban	55+	facility11	ART_974336	BC_737460
19-Jun-24	30-Jul-24	NA	8-Jul-24	Scale - 1	female_non_pregnant	Urban	55+	facility11	ART_564160	BC_842540
5-Dec-23	NA	NA	14-Dec-23	Scale - 1	female_non_pregnant	Urban	45-54	facility11	ART_307863	BC_952333
21-Jun-24	30-Jul-24	NA	15-Jul-24	Scale - 1	female_non_pregnant	Urban	45-54	facility11	ART_871372	BC_763118
18-Jun-24	30-Jul-24	NA	8-Jul-24	Scale - 1	female_non_pregnant	Urban	25-34	facility11	ART_743241	BC_688241
9-Jan-24	NA	18-Jan-24	18-Jan-24	Scale - 1	female_non_pregnant	Urban	25-34	facility11	ART_582651	BC_682231
11-Dec-23	NA	NA	NA	Scale - 1	NA	Urban	NA	facility11	ART_495665	BC_722291
26-Jun-24	NA	NA	NA	Scale - 1	male	Urban	NA	facility11	ART_144499	BC_460891
23-May-24	NA	NA	3-Jul-24	Scale - 1	female_non_pregnant	Urban	35-44	facility11	ART_757032	BC_922326
14-Jun-24	30-Jul-24	3-Aug-24	8-Jul-24	Scale - 1	female_non_pregnant	Urban	35-44	facility11	ART_381994	BC_594024
24-May-24	NA	NA	NA	Scale - 1	male	Urban	55+	facility11	ART_865959	BC_640486
18-Jun-24	30-Jul-24	NA	8-Jul-24	Scale - 1	female_non_pregnant	Urban	35-44	facility11	ART_219044	BC_172229
3-Jan-24	NA	20-Jan-24	18-Jan-24	Scale - 1	female_pregnant	Urban	35-44	facility11	ART_934865	BC_106315
7-Jun-24	NA	3-Jul-24	3-Jul-24	Scale - 1	male	Urban	55+	facility11	ART_482025	BC_371611
24-May-24	NA	NA	NA	Scale - 1	female_non_pregnant	Urban	35-44	facility11	ART_707816	BC_585975
31-May-24	NA	NA	3-Jul-24	Scale - 1	male	Urban	45-54	facility11	ART_761366	BC_334992
31-May-24	NA	NA	3-Jul-24	Scale - 1	male	Urban	45-54	facility11	ART_445823	BC_674784
24-May-24	NA	NA	NA	Scale - 1	female_non_pregnant	Urban	35-44	facility11	ART_884082	BC_216161
16-May-24	NA	3-Jul-24	3-Jul-24	Scale - 1	male	Urban	25-34	facility11	ART_811351	BC_862291
31-May-24	NA	NA	3-Jul-24	Scale - 1	female_non_pregnant	Urban	25-34	facility11	ART_965398	BC_735357
19-Jun-24	30-Jul-24	9-Jul-24	8-Jul-24	Scale - 1	male	Urban	55+	facility11	ART_354807	BC_118383
19-Dec-23	NA	31-Dec-23	31-Dec-23	Scale - 1	female_non_pregnant	Urban	35-44	facility11	ART_859362	BC_389991
19-Jun-24	30-Jul-24	10-Jul-24	8-Jul-24	Scale - 1	male	Urban	55+	facility11	ART_986695	BC_586881
5-Dec-23	NA	NA	13-Dec-23	Scale - 1	male	Urban	55+	facility11	ART_428739	BC_775008
21-Jun-24	30-Jul-24	NA	15-Jul-24	Scale - 1	male	Urban	55+	facility11	ART_554121	BC_130412
31-May-24	NA	NA	3-Jul-24	Scale - 1	male	Urban	>15	facility11	ART_601597	BC_300541
8-Jan-24	NA	NA	18-Jan-24	Scale - 1	female_non_pregnant	Urban	35-44	facility11	ART_747832	BC_130980
18-Jun-24	30-Jul-24	12-Jul-24	8-Jul-24	Scale - 1	female_non_pregnant	Urban	45-54	facility11	ART_487058	BC_220050
21-Jun-24	30-Jul-24	NA	15-Jul-24	Scale - 1	female_non_pregnant	Urban	35-44	facility11	ART_324360	BC_336160
31-May-24	NA	NA	7-Jul-24	Scale - 1	female_non_pregnant	Urban	25-34	facility11	ART_670755	BC_134435
18-Jun-24	30-Jul-24	NA	8-Jul-24	Scale - 1	male	Urban	35-44	facility11	ART_459796	BC_468067
18-Jun-24	30-Jul-24	NA	8-Jul-24	Scale - 1	male	Urban	55+	facility11	ART_153271	BC_477773
25-Jun-24	30-Jul-24	NA	15-Jul-24	Scale - 1	female_non_pregnant	Urban	35-44	facility11	ART_517326	BC_648691
16-May-24	NA	3-Jul-24	3-Jul-24	Scale - 1	female_non_pregnant	Urban	25-34	facility11	ART_830814	BC_302357
24-May-24	NA	NA	NA	Scale - 1	male	Urban	45-54	facility11	ART_405837	BC_736721
16-May-24	NA	NA	3-Jul-24	Scale - 1	female_non_pregnant	Urban	25-34	facility11	ART_465870	BC_965719
17-May-24	NA	NA	3-Jul-24	Scale - 1	female_non_pregnant	Urban	25-34	facility11	ART_238951	BC_154745
18-Jun-24	30-Jul-24	8-Jul-24	8-Jul-24	Scale - 1	female_non_pregnant	Urban	25-34	facility11	ART_384262	BC_614324
16-May-24	NA	NA	3-Jul-24	Scale - 1	female_non_pregnant	Urban	45-54	facility11	ART_298703	BC_312967
7-Jun-24	NA	NA	3-Jul-24	Scale - 1	female_non_pregnant	Urban	35-44	facility11	ART_865885	BC_955577
16-May-24	NA	NA	3-Jul-24	Scale - 1	male	Urban	45-54	facility11	ART_807882	BC_228053
17-May-24	NA	NA	3-Jul-24	Scale - 1	female_non_pregnant	Urban	55+	facility11	ART_284989	BC_704621
21-May-24	NA	NA	4-Jul-24	Scale - 1	male	Urban	55+	facility11	ART_910953	BC_147431
6-Jun-24	NA	NA	3-Jul-24	Scale - 1	NA	Urban	NA	facility11	ART_499548	BC_942334
21-May-24	NA	NA	NA	Scale - 1	male	Urban	55+	facility11	ART_230616	BC_333010
20-Jun-24	NA	NA	NA	Scale - 2	NA	Urban	NA	facility10	ART_346078	BC_818060
20-Jun-24	NA	NA	5-Jul-24	Scale - 2	NA	Urban	NA	facility10	ART_954861	BC_523196
12-Jun-24	NA	NA	3-Jul-24	Scale - 2	NA	Urban	NA	facility10	ART_484401	BC_198912
12-Feb-24	27-Feb-24	NA	27-Feb-24	Scale - 2	female_non_pregnant	Urban	45-54	facility10	ART_190231	BC_615309
23-May-24	NA	NA	3-Jul-24	Scale - 2	female_non_pregnant	Urban	35-44	facility10	ART_582634	BC_423478
15-Feb-24	NA	24-Feb-24	24-Feb-24	Scale - 2	male	Urban	45-54	facility10	ART_417880	BC_191709
20-Jun-24	NA	NA	5-Jul-24	Scale - 2	NA	Urban	NA	facility10	ART_513170	BC_998069
22-Feb-24	19-Mar-24	8-Mar-24	8-Mar-24	Scale - 2	male	Urban	45-54	facility10	ART_548583	BC_577995
22-Feb-24	19-Mar-24	NA	8-Mar-24	Scale - 2	female_non_pregnant	Urban	25-34	facility10	ART_803177	BC_722546
29-Feb-24	NA	NA	9-May-24	Scale - 2	female_non_pregnant	Urban	35-44	facility10	ART_376560	BC_412984
22-Feb-24	19-Mar-24	NA	8-Mar-24	Scale - 2	male	Urban	45-54	facility10	ART_542501	BC_596436
8-Feb-24	NA	NA	24-Feb-24	Scale - 2	female_non_pregnant	Urban	45-54	facility10	ART_586131	BC_461622
8-Feb-24	23-Feb-24	NA	22-Feb-24	Scale - 2	male	Urban	55+	facility10	ART_480031	BC_953984
29-Feb-24	NA	NA	9-May-24	Scale - 2	male	Urban	55+	facility10	ART_236667	BC_141385
29-Feb-24	NA	NA	NA	Scale - 2	NA	Urban	NA	facility10	ART_160100	BC_689182
27-Feb-24	NA	NA	NA	Scale - 2	NA	Urban	NA	facility10	ART_792526	BC_609481
22-Feb-24	19-Mar-24	NA	8-Mar-24	Scale - 2	female_non_pregnant	Urban	35-44	facility10	ART_352801	BC_296417
22-Feb-24	19-Mar-24	13-Mar-24	8-Mar-24	Scale - 2	female_non_pregnant	Urban	45-54	facility10	ART_955663	BC_294470
15-Feb-24	NA	NA	24-Feb-24	Scale - 2	male	Urban	35-44	facility10	ART_546066	BC_476993
23-May-24	NA	NA	3-Jul-24	Scale - 2	NA	Urban	NA	facility10	ART_736530	BC_547616
23-May-24	NA	NA	3-Jul-24	Scale - 2	male	Urban	35-44	facility10	ART_736530	BC_821277
15-Feb-24	NA	NA	24-Feb-24	Scale - 2	NA	Urban	NA	facility10	ART_760272	BC_750479
13-Jun-24	NA	NA	NA	Scale - 2	NA	Urban	NA	facility10	ART_503516	BC_600348
8-Feb-24	21-Feb-24	21-Feb-24	21-Feb-24	Scale - 2	male	Urban	45-54	facility10	ART_439051	BC_490153
15-Feb-24	NA	NA	25-Feb-24	Scale - 2	male	Urban	35-44	facility10	ART_330772	BC_858709
15-Feb-24	NA	NA	24-Feb-24	Scale - 2	NA	Urban	NA	facility10	ART_511762	BC_227052
23-May-24	NA	NA	3-Jul-24	Scale - 2	female_non_pregnant	Urban	45-54	facility10	ART_204023	BC_708530
29-Feb-24	NA	NA	9-May-24	Scale - 2	male	Urban	25-34	facility10	ART_309845	BC_899714
27-Feb-24	19-Mar-24	NA	8-Mar-24	Scale - 2	female_non_pregnant	Urban	45-54	facility10	ART_915801	BC_520917
27-Feb-24	NA	8-Mar-24	8-Mar-24	Scale - 2	female_pregnant	Urban	35-44	facility10	ART_540058	BC_403376
22-Feb-24	NA	NA	NA	Scale - 2	NA	Urban	NA	facility10	ART_813461	BC_655651
19-Jun-24	NA	NA	5-Jul-24	Scale - 2	NA	Urban	NA	facility10	ART_136085	BC_879857
22-Feb-24	NA	8-Mar-24	8-Mar-24	Scale - 2	female_non_pregnant	Urban	45-54	facility10	ART_569938	BC_912173
23-May-24	NA	NA	3-Jul-24	Scale - 2	female_non_pregnant	Urban	35-44	facility10	ART_182170	BC_824369
16-May-24	NA	NA	3-Jul-24	Scale - 2	female_non_pregnant	Urban	35-44	facility10	ART_109181	BC_178080
23-May-24	NA	3-Jul-24	3-Jul-24	Scale - 2	NA	Urban	NA	facility10	ART_203745	BC_521867
26-Feb-24	NA	9-May-24	9-May-24	Scale - 2	female_non_pregnant	Urban	25-34	facility10	ART_713139	BC_520656
22-Feb-24	19-Mar-24	NA	8-Mar-24	Scale - 2	female_non_pregnant	Urban	15-24	facility10	ART_969016	BC_499288
27-Feb-24	9-May-24	NA	9-May-24	Pilot	female_non_pregnant	Rural	45-54	facility3	ART_942950	BC_265423
24-Jul-23	NA	NA	12-Aug-23	Pilot	female_non_pregnant	Rural	NA	facility3	ART_600156	BC_133776
27-Feb-24	9-May-24	NA	9-May-24	Pilot	female_non_pregnant	Rural	35-44	facility3	ART_255742	BC_219692
30-Oct-23	11-Dec-23	NA	8-Dec-23	Pilot	NA	Rural	NA	facility3	ART_455791	BC_199706
7-Jul-23	NA	NA	8-Jul-23	Pilot	female_non_pregnant	Rural	45-54	facility3	ART_789493	BC_252389
31-Oct-23	11-Dec-23	18-Mar-24	8-Dec-23	Pilot	female_non_pregnant	Rural	NA	facility3	ART_934231	BC_404758
4-Aug-23	NA	NA	6-Oct-23	Pilot	NA	Rural	NA	facility3	ART_125195	BC_539444
7-Jul-23	NA	NA	21-Jul-23	Pilot	male	Rural	NA	facility3	ART_369214	BC_187764
10-Jun-24	3-Jul-24	NA	3-Jul-24	Pilot	female_non_pregnant	Rural	35-44	facility3	ART_999015	BC_838363
25-Aug-23	12-Nov-23	NA	12-Nov-23	Pilot	female_non_pregnant	Rural	NA	facility3	ART_615899	BC_583226
24-Nov-23	1-Mar-24	19-Mar-24	1-Mar-24	Pilot	female_non_pregnant	Rural	25-34	facility3	ART_402303	BC_966788
19-Oct-23	NA	NA	NA	Pilot	NA	Rural	NA	facility3	ART_101497	BC_632045
21-Nov-23	14-Jan-24	24-Jan-24	14-Jan-24	Pilot	male	Rural	NA	facility3	ART_812696	BC_800729
27-Feb-24	9-May-24	NA	9-May-24	Pilot	female_non_pregnant	Rural	45-54	facility3	ART_684874	BC_855576
20-Jul-23	NA	NA	12-Aug-23	Pilot	female_non_pregnant	Rural	NA	facility3	ART_513913	BC_754296
25-Oct-23	11-Dec-23	NA	8-Dec-23	Pilot	NA	Rural	NA	facility3	ART_361420	BC_984241
17-Jun-24	3-Jul-24	NA	3-Jul-24	Pilot	male	Rural	55+	facility3	ART_558830	BC_620258
24-Jul-23	NA	NA	12-Aug-23	Pilot	female_pregnant	Rural	NA	facility3	ART_335756	BC_438162
19-Jul-23	NA	NA	NA	Pilot	NA	Rural	NA	facility3	ART_265670	BC_840117
19-Oct-23	11-Dec-23	NA	8-Dec-23	Pilot	male	Rural	NA	facility3	ART_104517	BC_131180
31-Oct-23	11-Dec-23	8-Dec-23	8-Dec-23	Pilot	male	Rural	NA	facility3	ART_948601	BC_521182
27-Jul-23	NA	NA	25-Aug-23	Pilot	female_non_pregnant	Rural	35-44	facility3	ART_837241	BC_234720
19-Feb-24	9-May-24	NA	9-May-24	Pilot	female_non_pregnant	Rural	45-54	facility3	ART_104694	BC_988749
10-Jun-24	3-Jul-24	NA	3-Jul-24	Pilot	female_non_pregnant	Rural	55+	facility3	ART_394245	BC_205967
24-Nov-23	1-Mar-24	NA	1-Mar-24	Pilot	male	Rural	35-44	facility3	ART_748044	BC_134051
22-Jan-24	9-May-24	NA	9-May-24	Pilot	female_non_pregnant	Rural	45-54	facility3	ART_441032	BC_757209
18-Aug-23	19-Jan-24	19-Mar-24	19-Jan-24	Pilot	female_non_pregnant	Rural	NA	facility3	ART_574240	BC_934943
10-Nov-23	28-Dec-23	NA	28-Dec-23	Pilot	male	Rural	NA	facility3	ART_174983	BC_303652
16-Oct-23	11-Dec-23	8-Dec-23	8-Dec-23	Pilot	female_non_pregnant	Rural	NA	facility3	ART_978987	BC_872414
4-Aug-23	NA	NA	6-Oct-23	Pilot	NA	Rural	NA	facility3	ART_732647	BC_458244
27-Feb-24	9-May-24	NA	9-May-24	Pilot	female_non_pregnant	Rural	45-54	facility3	ART_611672	BC_328943
22-Jan-24	8-Mar-24	NA	8-Mar-24	Pilot	female_non_pregnant	Rural	15-24	facility3	ART_640723	BC_424662
27-Jun-24	NA	NA	18-Jul-24	Pilot	female_non_pregnant	Rural	45-54	facility3	ART_126690	BC_620258
3-Jul-23	NA	NA	21-Jul-23	Pilot	female_non_pregnant	Rural	NA	facility3	ART_611745	BC_977295
19-Feb-24	9-May-24	NA	9-May-24	Pilot	male	Rural	45-54	facility3	ART_153704	BC_548892
15-Dec-23	3-Feb-24	NA	3-Feb-24	Pilot	NA	Rural	25-34	facility3	ART_536102	BC_691289
27-Feb-24	9-May-24	NA	9-May-24	Pilot	male	Rural	15-24	facility3	ART_916668	BC_712257
20-Jul-23	NA	NA	12-Aug-23	Pilot	NA	Rural	NA	facility3	ART_297837	BC_169579
17-Jun-24	3-Jul-24	NA	3-Jul-24	Pilot	female_non_pregnant	Rural	35-44	facility3	ART_880879	BC_620258
17-Jun-24	3-Jul-24	NA	3-Jul-24	Pilot	male	Rural	>15	facility3	ART_880879	BC_620258
19-Feb-24	9-May-24	NA	9-May-24	Pilot	female_non_pregnant	Rural	55+	facility3	ART_528771	BC_753291
20-Nov-23	2-Jan-24	18-Mar-24	2-Jan-24	Pilot	female_non_pregnant	Rural	NA	facility3	ART_918507	BC_904049
22-Jan-24	9-May-24	NA	9-May-24	Pilot	female_pregnant	Rural	25-34	facility3	ART_651002	BC_928943
16-Oct-23	11-Dec-23	NA	8-Dec-23	Pilot	female_non_pregnant	Rural	NA	facility3	ART_904819	BC_828430
27-Feb-24	9-May-24	NA	9-May-24	Pilot	female_non_pregnant	Rural	45-54	facility3	ART_706813	BC_426319
27-Feb-24	9-May-24	NA	9-May-24	Pilot	female_non_pregnant	Rural	35-44	facility3	ART_823975	BC_150853
30-Oct-23	11-Dec-23	NA	8-Dec-23	Pilot	male	Rural	NA	facility3	ART_556696	BC_973397
4-Dec-23	9-May-24	11-May-24	9-May-24	Pilot	male	Rural	NA	facility3	ART_143754	BC_701501
19-Feb-24	9-May-24	NA	9-May-24	Pilot	female_non_pregnant	Rural	45-54	facility3	ART_538770	BC_585739
20-Jul-23	NA	NA	12-Aug-23	Pilot	male	Rural	NA	facility3	ART_698946	BC_798310
19-Oct-23	11-Dec-23	NA	8-Dec-23	Pilot	female_non_pregnant	Rural	NA	facility3	ART_435942	BC_175652
22-Jan-24	23-Jan-24	NA	23-Jan-24	Pilot	NA	Rural	NA	facility3	ART_333417	BC_133328
18-Jan-24	27-Jan-24	NA	28-Jan-24	Pilot	NA	Rural	NA	facility3	ART_333417	BC_821073
24-Jul-23	NA	NA	12-Aug-23	Pilot	male	Rural	NA	facility3	ART_120399	BC_289045
6-Jun-24	3-Jul-24	NA	3-Jul-24	Pilot	female_non_pregnant	Rural	35-44	facility3	ART_623700	BC_977089
17-Jul-23	NA	19-Aug-23	12-Aug-23	Pilot	female_non_pregnant	Rural	35-44	facility3	ART_236043	BC_722233
30-Oct-23	11-Dec-23	NA	8-Dec-23	Pilot	female_non_pregnant	Rural	NA	facility3	ART_474920	BC_677565
20-Feb-24	9-May-24	NA	9-May-24	Pilot	female_non_pregnant	Rural	55+	facility3	ART_137491	BC_770095
17-Aug-23	18-Jan-24	NA	18-Jan-24	Pilot	female_non_pregnant	Rural	NA	facility3	ART_995039	BC_119771
17-Jun-24	3-Jul-24	NA	3-Jul-24	Pilot	female_non_pregnant	Rural	45-54	facility3	ART_237444	BC_620258
19-Feb-24	9-May-24	NA	9-May-24	Pilot	female_non_pregnant	Rural	35-44	facility3	ART_213792	BC_903775
27-Feb-24	9-May-24	NA	9-May-24	Pilot	male	Rural	55+	facility3	ART_828755	BC_499552
20-Nov-23	2-Jan-24	19-Mar-24	2-Jan-24	Pilot	female_non_pregnant	Rural	NA	facility3	ART_969187	BC_876254
20-Oct-23	11-Dec-23	NA	8-Dec-23	Pilot	female_breastfeeding	Rural	NA	facility3	ART_755961	BC_129719
27-Feb-24	9-May-24	NA	9-May-24	Pilot	female_non_pregnant	Rural	35-44	facility3	ART_698346	BC_510231
22-Jan-24	9-May-24	9-May-24	9-May-24	Pilot	male	Rural	45-54	facility3	ART_409749	BC_344146
6-Jun-24	3-Jul-24	NA	3-Jul-24	Pilot	female_pregnant	Rural	15-24	facility3	ART_343474	BC_243222
17-Nov-23	1-Jan-24	NA	1-Jan-24	Pilot	female_non_pregnant	Rural	NA	facility3	ART_259648	BC_567513
23-Jan-24	9-May-24	NA	9-May-24	Pilot	female_non_pregnant	Rural	55+	facility3	ART_501092	BC_511078
4-Aug-23	NA	NA	6-Oct-23	Pilot	NA	Rural	NA	facility3	ART_944694	BC_657575
18-Jul-23	NA	NA	NA	Pilot	NA	Rural	NA	facility3	ART_627064	BC_178138
27-Feb-24	9-May-24	NA	9-May-24	Pilot	female_non_pregnant	Rural	15-24	facility3	ART_117748	BC_434553
19-Oct-23	12-Dec-23	NA	12-Dec-23	Pilot	female_non_pregnant	Rural	NA	facility3	ART_369631	BC_935845
17-Jun-24	3-Jul-24	NA	3-Jul-24	Pilot	male	Rural	35-44	facility3	ART_594667	BC_620258
17-Nov-23	1-Jan-24	NA	1-Jan-24	Pilot	female_non_pregnant	Rural	NA	facility3	ART_176661	BC_695692
25-Oct-23	11-Dec-23	NA	8-Dec-23	Pilot	female_non_pregnant	Rural	NA	facility3	ART_200099	BC_297940
23-Aug-23	5-Nov-23	NA	5-Nov-23	Pilot	female_non_pregnant	Rural	NA	facility3	ART_733966	BC_358971
7-Jul-23	NA	NA	21-Jul-23	Pilot	male	Rural	NA	facility3	ART_538645	BC_837235
28-Jul-23	9-Nov-23	NA	25-Aug-23	Pilot	female_non_pregnant	Rural	25-34	facility3	ART_600160	BC_811191
31-Oct-23	11-Dec-23	NA	8-Dec-23	Pilot	female_non_pregnant	Rural	NA	facility3	ART_619114	BC_741664
17-Nov-23	1-Jan-24	NA	1-Jan-24	Pilot	male	Rural	NA	facility3	ART_371882	BC_383472
19-Feb-24	9-May-24	NA	9-May-24	Pilot	female_non_pregnant	Rural	45-54	facility3	ART_643799	BC_627930
10-Jun-24	3-Jul-24	NA	3-Jul-24	Pilot	female_non_pregnant	Rural	25-34	facility3	ART_704430	BC_186405
19-Feb-24	9-May-24	NA	9-May-24	Pilot	female_pregnant	Rural	25-34	facility3	ART_856712	BC_337412
10-Jun-24	3-Jul-24	NA	3-Jul-24	Pilot	female_non_pregnant	Rural	25-34	facility3	ART_936184	BC_156657
18-Jan-24	9-May-24	NA	9-May-24	Scale - 1	female_non_pregnant	Rural	55+	facility4	ART_321570	BC_614674
8-Feb-24	NA	NA	NA	Scale - 1	NA	Rural	NA	facility4	ART_545507	BC_620258
6-Jun-24	NA	NA	16-Jul-24	Scale - 1	NA	Rural	NA	facility4	ART_594311	BC_928984
27-Jun-24	NA	NA	NA	Scale - 1	female_non_pregnant	Rural	35-44	facility4	ART_400388	BC_905357
20-Jun-24	NA	NA	NA	Scale - 1	female_non_pregnant	Rural	55+	facility4	ART_592261	BC_361654
16-May-24	3-Jul-24	NA	3-Jul-24	Scale - 1	male	Rural	45-54	facility4	ART_355810	BC_205177
8-Feb-24	9-May-24	5-Jun-24	9-May-24	Scale - 1	NA	Rural	NA	facility4	ART_760041	BC_620258
26-Oct-23	NA	NA	NA	Scale - 1	male	Rural	45-54	facility4	ART_530980	BC_820139
20-Jun-24	3-Jul-24	NA	3-Jul-24	Scale - 1	NA	Rural	NA	facility4	ART_621631	BC_461664
27-Jun-24	NA	NA	NA	Scale - 1	female_non_pregnant	Rural	45-54	facility4	ART_659114	BC_387644
8-Feb-24	9-May-24	9-May-24	9-May-24	Scale - 1	NA	Rural	NA	facility4	ART_710766	BC_620258
5-Feb-24	NA	NA	NA	Scale - 1	male	Rural	45-54	facility4	ART_233819	BC_483216
8-Feb-24	9-May-24	9-May-24	9-May-24	Scale - 1	NA	Rural	NA	facility4	ART_931290	BC_620258
27-Jun-24	NA	NA	NA	Scale - 1	male	Rural	55+	facility4	ART_595103	BC_141060
16-May-24	3-Jul-24	NA	3-Jul-24	Scale - 1	female_non_pregnant	Rural	55+	facility4	ART_282513	BC_301703
7-Jun-24	NA	NA	16-Jul-24	Scale - 1	male	Rural	35-44	facility4	ART_703199	BC_998723
20-Jun-24	NA	NA	20-Jul-24	Scale - 1	male	Rural	25-34	facility4	ART_597835	BC_257628
20-Jun-24	NA	NA	20-Jul-24	Scale - 1	female_non_pregnant	Rural	45-54	facility4	ART_700223	BC_279992
27-Jun-24	NA	NA	NA	Scale - 1	female_non_pregnant	Rural	35-44	facility4	ART_550438	BC_168981
7-Feb-24	NA	NA	NA	Scale - 1	female_non_pregnant	Rural	35-44	facility4	ART_429232	BC_620258
16-May-24	NA	NA	18-May-24	Scale - 1	male	Rural	35-44	facility4	ART_328735	BC_620258
9-Nov-23	9-May-24	NA	9-May-24	Scale - 1	female_non_pregnant	Rural	25-34	facility4	ART_127364	BC_212592
21-Nov-23	25-Jan-24	NA	25-Jan-24	Scale - 1	NA	Rural	NA	facility4	ART_700428	BC_689148
5-Feb-24	9-May-24	9-May-24	9-May-24	Scale - 1	NA	Rural	NA	facility4	ART_712225	BC_620258
8-Feb-24	NA	NA	NA	Scale - 1	NA	Rural	NA	facility4	ART_233953	BC_620258
27-Jun-24	NA	NA	NA	Scale - 1	male	Rural	45-54	facility4	ART_490765	BC_784694
20-Jun-24	NA	NA	NA	Scale - 1	male	Rural	45-54	facility4	ART_759374	BC_668700
27-Jun-24	NA	NA	NA	Scale - 1	male	Rural	55+	facility4	ART_258984	BC_987119
27-Jun-24	NA	NA	NA	Scale - 1	female_non_pregnant	Rural	35-44	facility4	ART_522680	BC_494549
27-Jun-24	NA	NA	NA	Scale - 1	female_breastfeeding	Rural	25-34	facility4	ART_894088	BC_811180
26-Oct-23	NA	NA	NA	Scale - 1	male	Rural	35-44	facility4	ART_393494	BC_313650
27-Jun-24	NA	NA	NA	Scale - 1	female_breastfeeding	Rural	25-34	facility4	ART_183191	BC_783223
2-Feb-24	9-May-24	9-May-24	9-May-24	Scale - 1	female_non_pregnant	Rural	35-44	facility4	ART_666442	BC_620258
6-Jun-24	3-Jul-24	NA	3-Jul-24	Scale - 1	male	Rural	45-54	facility4	ART_559210	BC_620258
23-May-24	3-Jul-24	NA	3-Jul-24	Scale - 1	female_non_pregnant	Rural	35-44	facility4	ART_324070	BC_599964
31-Jan-24	NA	NA	NA	Scale - 2	male	Urban	45-54	facility9	ART_605393	BC_986048
27-Nov-23	NA	NA	NA	Scale - 1	NA	Urban	NA	facility6	ART_861994	BC_144795
23-Aug-23	3-Jan-24	NA	9-Nov-23	Pilot	NA	Rural	NA	facility2	ART_477312	BC_650160
23-Nov-23	24-Nov-23	NA	24-Nov-23	Scale - 1	male	Rural	35-44	facility4	ART_765403	BC_888105
24-Jan-24	1-Feb-24	2-Feb-24	1-Feb-24	Scale - 1	male	Urban	55+	facility6	ART_718213	BC_603598
4-Jan-24	9-May-24	NA	9-May-24	Scale - 1	female_non_pregnant	Rural	NA	facility4	ART_376809	BC_441677
8-Nov-23	1-Jan-24	NA	1-Jan-24	Pilot	female_non_pregnant	Rural	35-44	facility2	ART_650513	BC_668886
15-Nov-23	NA	NA	NA	Pilot	NA	Rural	NA	facility2	ART_285442	BC_848490
7-Dec-23	17-Apr-24	NA	17-Apr-24	Scale - 1	female_non_pregnant	Rural	35-44	facility4	ART_191193	BC_585009
15-Nov-23	29-Jan-24	NA	29-Jan-24	Pilot	male	Rural	55+	facility2	ART_565883	BC_463087
23-Feb-24	13-Mar-24	11-Mar-24	8-Mar-24	Scale - 1	male	Urban	55+	facility6	ART_925351	BC_597782
18-Dec-23	18-Jan-24	19-Jan-24	18-Jan-24	Scale - 1	female_non_pregnant	Urban	15-24	facility6	ART_221466	BC_682199
26-Jul-23	NA	NA	6-Oct-23	Pilot	NA	Rural	NA	facility2	ART_458998	BC_352075
25-Jan-24	9-May-24	NA	9-May-24	Scale - 2	male	Rural	45-54	facility5	ART_119359	BC_620258
24-Nov-23	30-Jan-24	NA	1-Jan-24	Scale - 1	female_non_pregnant	Urban	45-54	facility6	ART_980838	BC_759457
30-Nov-23	1-Dec-23	1-Dec-23	1-Dec-23	Scale - 1	male	Rural	35-44	facility4	ART_908775	BC_876868
13-Jul-23	9-May-24	NA	12-Aug-23	Pilot	NA	Rural	NA	facility2	ART_460906	BC_943931
24-Nov-23	30-Jan-24	22-Jan-24	1-Jan-24	Scale - 1	female_non_pregnant	Urban	35-44	facility6	ART_740528	BC_999931
19-Jul-23	NA	NA	12-Aug-23	Pilot	NA	Rural	NA	facility2	ART_535254	BC_524347
5-Dec-23	NA	NA	NA	Scale - 1	NA	Rural	NA	facility8	ART_839195	BC_218472
5-Dec-23	NA	NA	NA	Scale - 1	NA	Rural	NA	facility8	ART_839195	BC_934880
5-Dec-23	NA	NA	NA	Scale - 1	NA	Rural	NA	facility8	ART_839195	BC_223442
5-Dec-23	NA	NA	NA	Scale - 1	NA	Rural	NA	facility8	ART_839195	BC_727455
5-Dec-23	NA	NA	NA	Scale - 1	NA	Rural	NA	facility8	ART_839195	BC_502045
5-Dec-23	NA	NA	NA	Scale - 1	NA	Rural	NA	facility8	ART_839195	BC_898449
5-Dec-23	NA	NA	NA	Scale - 1	NA	Rural	NA	facility8	ART_839195	BC_313961
15-Nov-23	NA	NA	NA	Scale - 1	NA	Rural	NA	facility8	ART_839195	BC_627810
12-Dec-23	NA	NA	NA	Scale - 1	NA	Rural	NA	facility8	ART_839195	BC_569862
27-Nov-23	NA	NA	10-Jan-24	Scale - 1	NA	Rural	NA	facility8	ART_839195	BC_662613
27-Nov-23	10-Jan-24	NA	10-Jan-24	Scale - 1	NA	Rural	NA	facility8	ART_839195	BC_211837
27-Nov-23	NA	NA	10-Jan-24	Scale - 1	NA	Rural	NA	facility8	ART_839195	BC_538957
27-Nov-23	10-Jan-24	NA	10-Jan-24	Scale - 1	NA	Rural	NA	facility8	ART_839195	BC_486610
27-Nov-23	10-Jan-24	NA	10-Jan-24	Scale - 1	NA	Rural	NA	facility8	ART_839195	BC_967599
29-Nov-23	NA	NA	12-Jan-24	Scale - 1	NA	Rural	NA	facility8	ART_839195	BC_211285
27-Nov-23	NA	NA	10-Jan-24	Scale - 1	NA	Rural	NA	facility8	ART_839195	BC_800394
27-Nov-23	NA	NA	10-Jan-24	Scale - 1	NA	Rural	NA	facility8	ART_839195	BC_145356
29-Nov-23	NA	NA	12-Jan-24	Scale - 1	NA	Rural	NA	facility8	ART_839195	BC_384998
30-Nov-23	6-Jan-24	NA	6-Jan-24	Scale - 1	NA	Rural	NA	facility8	ART_839195	BC_786639
29-Nov-23	6-Jan-24	NA	6-Jan-24	Scale - 1	NA	Rural	NA	facility8	ART_839195	BC_665971
27-Nov-23	NA	NA	11-Jan-24	Scale - 1	NA	Rural	NA	facility8	ART_839195	BC_724717
27-Nov-23	NA	NA	10-Jan-24	Scale - 1	NA	Rural	NA	facility8	ART_839195	BC_132327
30-Nov-23	6-Jan-24	NA	6-Jan-24	Scale - 1	NA	Rural	NA	facility8	ART_839195	BC_467720
29-Nov-23	NA	NA	12-Jan-24	Scale - 1	NA	Rural	NA	facility8	ART_839195	BC_110247
27-Nov-23	NA	NA	10-Jan-24	Scale - 1	NA	Rural	NA	facility8	ART_839195	BC_854212
27-Nov-23	NA	NA	11-Jan-24	Scale - 1	NA	Rural	NA	facility8	ART_839195	BC_752941
27-Nov-23	NA	NA	10-Jan-24	Scale - 1	NA	Rural	NA	facility8	ART_839195	BC_865872
29-Nov-23	NA	NA	12-Jan-24	Scale - 1	NA	Rural	NA	facility8	ART_839195	BC_727561
27-Nov-23	NA	NA	10-Jan-24	Scale - 1	NA	Rural	NA	facility8	ART_839195	BC_516968
30-Nov-23	NA	NA	12-Jan-24	Scale - 1	NA	Rural	NA	facility8	ART_839195	BC_356810
27-Nov-23	NA	NA	NA	Scale - 1	NA	Rural	NA	facility8	ART_839195	BC_288451
27-Nov-23	NA	NA	10-Jan-24	Scale - 1	NA	Rural	NA	facility8	ART_839195	BC_525927
29-Nov-23	NA	NA	13-Jan-24	Scale - 1	NA	Rural	NA	facility8	ART_839195	BC_639446
27-Nov-23	NA	NA	17-Jan-24	Scale - 1	NA	Rural	NA	facility8	ART_839195	BC_258394
10-Nov-23	NA	NA	8-Dec-23	Scale - 1	NA	Rural	NA	facility8	ART_839195	BC_527828
10-Nov-23	NA	NA	8-Dec-23	Scale - 1	NA	Rural	NA	facility8	ART_839195	BC_393779
15-Nov-23	NA	NA	9-Dec-23	Scale - 1	NA	Rural	NA	facility8	ART_839195	BC_355269
16-Nov-23	17-Nov-23	NA	17-Nov-23	Scale - 1	male	Rural	55+	facility8	ART_839195	BC_750545
15-Nov-23	NA	NA	9-Dec-23	Scale - 1	NA	Rural	NA	facility8	ART_839195	BC_600843
10-Nov-23	NA	NA	8-Dec-23	Scale - 1	NA	Rural	NA	facility8	ART_839195	BC_443389
14-Nov-23	8-Dec-23	NA	8-Dec-23	Scale - 1	NA	Rural	NA	facility8	ART_839195	BC_387387
13-Nov-23	NA	NA	10-Dec-23	Scale - 1	NA	Rural	NA	facility8	ART_839195	BC_808581
15-Nov-23	11-Dec-23	NA	9-Dec-23	Scale - 1	NA	Rural	NA	facility8	ART_839195	BC_950772
10-Nov-23	NA	NA	8-Dec-23	Scale - 1	NA	Rural	NA	facility8	ART_839195	BC_612784
10-Nov-23	NA	NA	8-Dec-23	Scale - 1	NA	Rural	NA	facility8	ART_839195	BC_729031
11-Nov-23	11-Dec-23	NA	9-Dec-23	Scale - 1	NA	Rural	NA	facility8	ART_839195	BC_806411
16-Nov-23	NA	NA	12-Dec-23	Scale - 1	NA	Rural	NA	facility8	ART_839195	BC_877911
13-Nov-23	NA	NA	9-Dec-23	Scale - 1	NA	Rural	NA	facility8	ART_839195	BC_876079
10-Nov-23	NA	NA	8-Dec-23	Scale - 1	NA	Rural	NA	facility8	ART_839195	BC_528640
10-Nov-23	NA	NA	8-Dec-23	Scale - 1	NA	Rural	NA	facility8	ART_839195	BC_497101
16-Nov-23	NA	NA	9-Dec-23	Scale - 1	NA	Rural	NA	facility8	ART_839195	BC_892494
13-Nov-23	NA	NA	9-Dec-23	Scale - 1	NA	Rural	NA	facility8	ART_839195	BC_588314
13-Nov-23	NA	NA	9-Dec-23	Scale - 1	NA	Rural	NA	facility8	ART_839195	BC_518018
16-Nov-23	NA	NA	9-Dec-23	Scale - 1	NA	Rural	NA	facility8	ART_839195	BC_342734
10-Nov-23	NA	NA	8-Dec-23	Scale - 1	NA	Rural	NA	facility8	ART_839195	BC_934957
13-Nov-23	8-Dec-23	NA	8-Dec-23	Scale - 1	NA	Rural	NA	facility8	ART_839195	BC_970464
10-Nov-23	NA	NA	8-Dec-23	Scale - 1	NA	Rural	NA	facility8	ART_839195	BC_133559
13-Nov-23	11-Dec-23	NA	9-Dec-23	Scale - 1	NA	Rural	NA	facility8	ART_839195	BC_274370
11-Nov-23	NA	NA	10-Dec-23	Scale - 1	NA	Rural	NA	facility8	ART_839195	BC_212072
14-Nov-23	8-Dec-23	NA	8-Dec-23	Scale - 1	NA	Rural	NA	facility8	ART_839195	BC_685310
13-Nov-23	NA	NA	9-Dec-23	Scale - 1	NA	Rural	NA	facility8	ART_839195	BC_162621
12-Dec-23	NA	NA	13-Jan-24	Scale - 1	NA	Rural	NA	facility8	ART_839195	BC_639432
15-Dec-23	10-Jun-24	NA	27-Jan-24	Scale - 1	NA	Rural	NA	facility8	ART_839195	BC_611335
12-Dec-23	NA	NA	13-Jan-24	Scale - 1	NA	Rural	NA	facility8	ART_839195	BC_265163
12-Dec-23	NA	NA	12-Jan-24	Scale - 1	NA	Rural	NA	facility8	ART_839195	BC_201663
13-Dec-23	NA	NA	14-Jan-24	Scale - 1	NA	Rural	NA	facility8	ART_839195	BC_228945
12-Dec-23	NA	NA	13-Jan-24	Scale - 1	NA	Rural	NA	facility8	ART_839195	BC_480910
12-Dec-23	NA	NA	13-Jan-24	Scale - 1	NA	Rural	NA	facility8	ART_839195	BC_658731
12-Dec-23	NA	NA	13-Jan-24	Scale - 1	NA	Rural	NA	facility8	ART_839195	BC_802272
5-Dec-23	NA	NA	6-Jan-24	Scale - 1	NA	Rural	NA	facility8	ART_839195	BC_583001
12-Dec-23	NA	NA	12-Jan-24	Scale - 1	NA	Rural	NA	facility8	ART_839195	BC_218818
15-Dec-23	NA	NA	27-Jan-24	Scale - 1	NA	Rural	NA	facility8	ART_839195	BC_150239
12-Dec-23	NA	NA	14-Jan-24	Scale - 1	NA	Rural	NA	facility8	ART_839195	BC_558574
12-Dec-23	NA	NA	13-Jan-24	Scale - 1	NA	Rural	NA	facility8	ART_839195	BC_387129
5-Dec-23	NA	NA	12-Jan-24	Scale - 1	NA	Rural	NA	facility8	ART_839195	BC_911284
12-Dec-23	NA	NA	13-Jan-24	Scale - 1	NA	Rural	NA	facility8	ART_839195	BC_495208
12-Dec-23	NA	NA	16-Jan-24	Scale - 1	NA	Rural	NA	facility8	ART_839195	BC_417809
12-Dec-23	NA	NA	13-Jan-24	Scale - 1	NA	Rural	NA	facility8	ART_839195	BC_657015
12-Dec-23	NA	NA	16-Jan-24	Scale - 1	NA	Rural	NA	facility8	ART_839195	BC_698890
13-Dec-23	NA	NA	14-Jan-24	Scale - 1	NA	Rural	NA	facility8	ART_839195	BC_965662
13-Dec-23	NA	NA	14-Jan-24	Scale - 1	NA	Rural	NA	facility8	ART_839195	BC_120505
12-Dec-23	NA	NA	14-Jan-24	Scale - 1	NA	Rural	NA	facility8	ART_839195	BC_772451
12-Dec-23	NA	NA	16-Jan-24	Scale - 1	NA	Rural	NA	facility8	ART_839195	BC_826822
15-Dec-23	NA	NA	27-Jan-24	Scale - 1	NA	Rural	NA	facility8	ART_839195	BC_966283
13-Dec-23	NA	NA	13-Jan-24	Scale - 1	NA	Rural	NA	facility8	ART_839195	BC_461971
12-Dec-23	NA	NA	12-Jan-24	Scale - 1	NA	Rural	NA	facility8	ART_839195	BC_307296
12-Dec-23	NA	NA	13-Jan-24	Scale - 1	NA	Rural	NA	facility8	ART_839195	BC_440798
12-Dec-23	NA	NA	13-Jan-24	Scale - 1	NA	Rural	NA	facility8	ART_839195	BC_368094
12-Dec-23	NA	NA	14-Jan-24	Scale - 1	NA	Rural	NA	facility8	ART_839195	BC_105943
12-Dec-23	NA	NA	14-Jan-24	Scale - 1	NA	Rural	NA	facility8	ART_839195	BC_405248
12-Dec-23	NA	NA	12-Jan-24	Scale - 1	NA	Rural	NA	facility8	ART_839195	BC_920963
12-Dec-23	NA	NA	14-Jan-24	Scale - 1	male	Rural	35-44	facility8	ART_839195	BC_513939
12-Dec-23	NA	NA	12-Jan-24	Scale - 1	NA	Rural	NA	facility8	ART_839195	BC_708461
12-Dec-23	NA	NA	13-Jan-24	Scale - 1	NA	Rural	NA	facility8	ART_839195	BC_733063
13-Dec-23	NA	NA	14-Jan-24	Scale - 1	NA	Rural	NA	facility8	ART_839195	BC_337906
12-Dec-23	10-Jun-24	NA	21-May-24	Scale - 1	female_non_pregnant	Rural	55+	facility8	ART_839195	BC_222422
12-Dec-23	NA	NA	13-Jan-24	Scale - 1	NA	Rural	NA	facility8	ART_839195	BC_680352
12-Dec-23	NA	NA	NA	Scale - 1	NA	Rural	NA	facility8	ART_839195	BC_154091
15-Dec-23	NA	NA	27-Jan-24	Scale - 1	NA	Rural	NA	facility8	ART_839195	BC_660632
12-Dec-23	NA	NA	12-Jan-24	Scale - 1	NA	Rural	NA	facility8	ART_839195	BC_576495
12-Dec-23	NA	NA	13-Jan-24	Scale - 1	NA	Rural	NA	facility8	ART_839195	BC_535027
12-Dec-23	NA	NA	13-Jan-24	Scale - 1	NA	Rural	NA	facility8	ART_839195	BC_368195
12-Dec-23	NA	NA	12-Jan-24	Scale - 1	NA	Rural	NA	facility8	ART_839195	BC_752124
12-Dec-23	NA	NA	13-Jan-24	Scale - 1	NA	Rural	NA	facility8	ART_839195	BC_483059
13-Dec-23	NA	NA	14-Jan-24	Scale - 1	NA	Rural	NA	facility8	ART_839195	BC_699736
5-Dec-23	NA	NA	7-Jan-24	Scale - 1	NA	Rural	NA	facility8	ART_839195	BC_481739
12-Dec-23	NA	NA	NA	Scale - 1	NA	Rural	NA	facility8	ART_839195	BC_850098
12-Dec-23	NA	NA	13-Dec-23	Scale - 1	male	Rural	45-54	facility8	ART_839195	BC_957086
5-Dec-23	NA	NA	12-Jan-24	Scale - 1	NA	Rural	NA	facility8	ART_839195	BC_989229
5-Dec-23	NA	NA	12-Jan-24	Scale - 1	NA	Rural	NA	facility8	ART_839195	BC_776818
30-Nov-23	NA	NA	6-Jan-24	Scale - 1	NA	Rural	NA	facility8	ART_839195	BC_640302
5-Dec-23	NA	NA	NA	Scale - 1	NA	Rural	NA	facility8	ART_839195	BC_340431
13-Dec-23	NA	NA	13-Jan-24	Scale - 1	NA	Rural	NA	facility8	ART_839195	BC_391112
13-Dec-23	NA	NA	14-Jan-24	Scale - 1	NA	Rural	NA	facility8	ART_839195	BC_792151
13-Dec-23	NA	NA	16-Jan-24	Scale - 1	NA	Rural	NA	facility8	ART_839195	BC_595704
12-Dec-23	NA	NA	12-Jan-24	Scale - 1	NA	Rural	NA	facility8	ART_839195	BC_424091
12-Dec-23	NA	NA	13-Jan-24	Scale - 1	NA	Rural	NA	facility8	ART_839195	BC_514676
12-Dec-23	NA	NA	14-Jan-24	Scale - 1	NA	Rural	NA	facility8	ART_839195	BC_209721
12-Dec-23	NA	NA	12-Jan-24	Scale - 1	NA	Rural	NA	facility8	ART_839195	BC_231425
5-Dec-23	NA	NA	6-Jan-24	Scale - 1	NA	Rural	NA	facility8	ART_839195	BC_707288
12-Dec-23	NA	NA	12-Jan-24	Scale - 1	NA	Rural	NA	facility8	ART_839195	BC_524854
12-Dec-23	NA	NA	12-Jan-24	Scale - 1	NA	Rural	NA	facility8	ART_839195	BC_581930
12-Dec-23	NA	NA	13-Jan-24	Scale - 1	NA	Rural	NA	facility8	ART_839195	BC_721822
12-Dec-23	NA	NA	12-Jan-24	Scale - 1	NA	Rural	NA	facility8	ART_839195	BC_707619
5-Dec-23	10-Jun-24	NA	14-Feb-24	Scale - 1	female_non_pregnant	Rural	>15	facility8	ART_839195	BC_410502
5-Dec-23	NA	NA	12-Jan-24	Scale - 1	NA	Rural	NA	facility8	ART_839195	BC_113722
12-Dec-23	NA	NA	13-Jan-24	Scale - 1	NA	Rural	NA	facility8	ART_839195	BC_760942
12-Dec-23	NA	NA	12-Jan-24	Scale - 1	NA	Rural	NA	facility8	ART_839195	BC_701100
5-Dec-23	NA	NA	6-Jan-24	Scale - 1	NA	Rural	NA	facility8	ART_839195	BC_933566
12-Dec-23	NA	NA	13-Jan-24	Scale - 1	NA	Rural	NA	facility8	ART_839195	BC_393390
15-Dec-23	NA	NA	27-Jan-24	Scale - 1	NA	Rural	NA	facility8	ART_839195	BC_101244
5-Dec-23	NA	NA	NA	Scale - 1	NA	Rural	NA	facility8	ART_839195	BC_425058
27-Nov-23	NA	NA	NA	Scale - 1	NA	Rural	NA	facility8	ART_839195	BC_291919
27-Nov-23	NA	NA	NA	Scale - 1	NA	Rural	NA	facility8	ART_839195	BC_762512
12-Dec-23	NA	NA	NA	Scale - 1	NA	Rural	NA	facility8	ART_839195	BC_615204
29-Nov-23	NA	NA	NA	Scale - 1	NA	Rural	NA	facility8	ART_839195	BC_122906
5-Dec-23	NA	NA	NA	Scale - 1	NA	Rural	NA	facility8	ART_839195	BC_525154
30-Nov-23	1-Dec-23	NA	1-Dec-23	Scale - 1	male	Rural	55+	facility4	ART_283024	BC_651514
23-Nov-23	9-May-24	9-May-24	9-May-24	Scale - 1	male	Rural	45-54	facility4	ART_584622	BC_849480
27-Nov-23	10-Jan-24	NA	10-Jan-24	Scale - 1	NA	Rural	NA	facility8	ART_972845	BC_445150
5-Jun-24	3-Jul-24	NA	3-Jul-24	Pilot	NA	Rural	NA	facility2	ART_719674	BC_239444
9-Jan-24	NA	NA	NA	Scale - 1	female_non_pregnant	Rural	25-34	facility4	ART_136384	BC_884264
8-Feb-24	NA	NA	3-Jul-24	Scale - 2	male	Rural	55+	facility5	ART_201137	BC_620258
29-Nov-23	NA	NA	NA	Pilot	NA	Rural	NA	facility2	ART_305146	BC_396080
21-May-24	5-Aug-24	5-Jul-24	5-Jul-24	Scale - 2	male	Rural	35-44	facility5	ART_725737	BC_372869
27-Jun-24	5-Aug-24	NA	29-Jul-24	Scale - 2	female_non_pregnant	Rural	25-34	facility5	ART_398814	BC_651994
16-May-24	4-Jul-24	NA	4-Jul-24	Scale - 2	female_non_pregnant	Rural	35-44	facility5	ART_653630	BC_599481
27-Jun-24	5-Aug-24	NA	29-Jul-24	Scale - 2	female_non_pregnant	Rural	35-44	facility5	ART_278230	BC_101802
27-Jun-24	5-Aug-24	NA	29-Jul-24	Scale - 2	male	Rural	55+	facility5	ART_527377	BC_620258
16-May-24	4-Jul-24	5-Jul-24	4-Jul-24	Scale - 2	male	Rural	45-54	facility5	ART_170507	BC_496148
27-Jun-24	5-Aug-24	NA	29-Jul-24	Scale - 2	female_non_pregnant	Rural	55+	facility5	ART_821755	BC_326050
16-May-24	4-Jul-24	NA	4-Jul-24	Scale - 2	female_breastfeeding	Rural	25-34	facility5	ART_427196	BC_464742
23-Nov-23	9-May-24	NA	9-May-24	Scale - 1	male	Rural	45-54	facility4	ART_612931	BC_431813
23-Nov-23	NA	NA	NA	Scale - 1	female_non_pregnant	Rural	35-44	facility4	ART_612931	BC_351511
17-May-24	NA	NA	3-Jul-24	Pilot	NA	Rural	NA	facility2	ART_331958	BC_620258
20-Dec-23	NA	NA	NA	Pilot	NA	Rural	NA	facility2	ART_707940	BC_230923
11-Jan-24	NA	NA	NA	Scale - 1	male	Rural	35-44	facility4	ART_181489	BC_984765
8-Feb-24	4-Jul-24	NA	3-Jul-24	Scale - 2	male	Rural	45-54	facility5	ART_867805	BC_620258
21-Nov-23	24-Jan-24	19-Jan-24	19-Jan-24	Scale - 1	female_non_pregnant	Urban	35-44	facility6	ART_779602	BC_636815
22-Feb-24	13-Mar-24	NA	8-Mar-24	Scale - 1	male	Urban	55+	facility6	ART_474417	BC_759583
20-Dec-23	28-Jan-24	NA	28-Jan-24	Scale - 1	NA	Rural	NA	facility8	ART_698728	BC_539134
28-Feb-24	14-May-24	NA	9-May-24	Scale - 2	male	Urban	45-54	facility9	ART_267900	BC_225798
8-Jul-23	NA	NA	12-Aug-23	Pilot	NA	Rural	NA	facility2	ART_483314	BC_743301
22-Jan-24	5-Feb-24	NA	5-Feb-24	Pilot	NA	Rural	NA	facility12	ART_611212	BC_915983
22-Jan-24	4-Feb-24	NA	4-Feb-24	Pilot	NA	Rural	NA	facility12	ART_141217	BC_890391
22-Jan-24	5-Feb-24	NA	5-Feb-24	Pilot	NA	Rural	NA	facility12	ART_822858	BC_449160
18-Jan-24	NA	10-Feb-24	10-Feb-24	Pilot	NA	Rural	NA	facility12	ART_909725	BC_624344
3-Aug-23	NA	NA	25-Aug-23	Pilot	NA	Rural	NA	facility12	ART_389246	BC_383813
26-Feb-24	NA	9-May-24	9-May-24	Pilot	NA	Rural	NA	facility12	ART_314426	BC_518333
2-Jan-24	29-Jan-24	NA	28-Jan-24	Pilot	NA	Rural	NA	facility12	ART_495138	BC_594766
20-Jul-23	27-Sep-23	NA	26-Aug-23	Pilot	NA	Rural	NA	facility12	ART_498393	BC_657972
16-May-24	NA	NA	6-Jul-24	Pilot	NA	Rural	NA	facility12	ART_501697	BC_198972
14-Dec-23	NA	NA	NA	Pilot	NA	Rural	NA	facility12	ART_206466	BC_758559
19-Jan-24	NA	NA	NA	Pilot	NA	Rural	NA	facility12	ART_571853	BC_562171
18-Jan-24	NA	13-Mar-24	11-Feb-24	Pilot	NA	Rural	NA	facility12	ART_671982	BC_763453
21-Aug-23	11-Oct-23	NA	7-Oct-23	Pilot	NA	Rural	NA	facility12	ART_148774	BC_632337
4-Jan-24	3-Feb-24	3-Feb-24	3-Feb-24	Pilot	NA	Rural	NA	facility12	ART_986663	BC_787722
23-May-24	5-Jul-24	NA	5-Jul-24	Pilot	NA	Rural	NA	facility12	ART_161448	BC_586903
15-Feb-24	NA	NA	28-Apr-24	Pilot	NA	Rural	NA	facility12	ART_274360	BC_708292
11-Jan-24	21-Feb-24	1-Feb-24	1-Feb-24	Pilot	NA	Rural	NA	facility12	ART_219690	BC_708176
21-Feb-24	9-May-24	NA	9-May-24	Pilot	NA	Rural	NA	facility12	ART_322247	BC_499219
22-Aug-23	NA	5-Nov-23	8-Oct-23	Pilot	NA	Rural	NA	facility12	ART_312618	BC_509883
20-Jul-23	11-Oct-23	NA	25-Aug-23	Pilot	NA	Rural	NA	facility12	ART_882353	BC_830660
31-Aug-23	NA	NA	8-Oct-23	Pilot	NA	Rural	NA	facility12	ART_464941	BC_864501
16-Feb-24	NA	NA	2-Mar-24	Pilot	NA	Rural	NA	facility12	ART_243707	BC_553952
5-Feb-24	8-Mar-24	8-Mar-24	8-Mar-24	Pilot	NA	Rural	NA	facility12	ART_513762	BC_274467
16-Aug-23	11-Oct-23	NA	7-Oct-23	Pilot	NA	Rural	NA	facility12	ART_955771	BC_224848
6-Jun-24	NA	NA	6-Jul-24	Pilot	NA	Rural	NA	facility12	ART_923678	BC_579484
25-Jun-24	NA	NA	14-Jul-24	Pilot	NA	Rural	NA	facility12	ART_530230	BC_302486
4-Jan-24	4-Feb-24	NA	4-Feb-24	Pilot	NA	Rural	NA	facility12	ART_530423	BC_416820
14-Dec-23	7-Jan-24	NA	7-Jan-24	Pilot	NA	Rural	NA	facility12	ART_608064	BC_697743
23-May-24	4-Jul-24	NA	4-Jul-24	Pilot	NA	Rural	NA	facility12	ART_381019	BC_762631
22-May-24	3-Jul-24	NA	3-Jul-24	Pilot	NA	Rural	NA	facility12	ART_903448	BC_636420
16-May-24	NA	NA	6-Jul-24	Pilot	NA	Rural	NA	facility12	ART_126565	BC_794094
23-May-24	4-Jul-24	NA	4-Jul-24	Pilot	NA	Rural	NA	facility12	ART_686793	BC_810739
5-Jun-24	NA	NA	NA	Pilot	NA	Rural	NA	facility12	ART_716407	BC_633686
24-May-24	4-Jul-24	NA	4-Jul-24	Pilot	NA	Rural	NA	facility12	ART_862079	BC_337147
6-Jun-24	NA	6-Jul-24	6-Jul-24	Pilot	NA	Rural	NA	facility12	ART_567855	BC_283933
8-Aug-23	NA	NA	25-Aug-23	Pilot	NA	Rural	NA	facility12	ART_532479	BC_164630
20-Jul-23	27-Sep-23	NA	26-Aug-23	Pilot	NA	Rural	NA	facility12	ART_553440	BC_319685
4-Jan-24	4-Feb-24	NA	4-Feb-24	Pilot	NA	Rural	NA	facility12	ART_976345	BC_427064
11-Jan-24	3-Feb-24	NA	3-Feb-24	Pilot	NA	Rural	NA	facility12	ART_680279	BC_882436
31-May-24	5-Jul-24	NA	5-Jul-24	Pilot	NA	Rural	NA	facility12	ART_769122	BC_150605
2-Feb-24	NA	NA	3-Mar-24	Pilot	NA	Rural	NA	facility12	ART_572341	BC_233210
20-Jul-23	11-Oct-23	25-Aug-23	25-Aug-23	Pilot	NA	Rural	NA	facility12	ART_115827	BC_602909
4-Sep-23	NA	NA	9-Oct-23	Pilot	NA	Rural	NA	facility12	ART_235821	BC_919566
17-Nov-23	11-Dec-23	9-Dec-23	9-Dec-23	Pilot	NA	Rural	NA	facility12	ART_380950	BC_522819
8-Feb-24	NA	25-Mar-24	3-Mar-24	Pilot	NA	Rural	NA	facility12	ART_585085	BC_988837
12-Jan-24	2-Feb-24	NA	2-Feb-24	Pilot	NA	Rural	NA	facility12	ART_618803	BC_344470
3-Oct-23	12-Dec-23	NA	12-Dec-23	Pilot	NA	Rural	NA	facility12	ART_594665	BC_801070
20-Sep-23	11-Dec-23	NA	9-Dec-23	Pilot	NA	Rural	NA	facility12	ART_453713	BC_157600
31-May-24	4-Jul-24	NA	4-Jul-24	Pilot	NA	Rural	NA	facility12	ART_141608	BC_560411
6-Jun-24	NA	NA	6-Jul-24	Pilot	NA	Rural	NA	facility12	ART_244868	BC_796897
31-Jan-24	NA	NA	24-Feb-24	Pilot	NA	Rural	NA	facility12	ART_418910	BC_329107
8-Sep-23	31-Oct-23	NA	10-Oct-23	Pilot	NA	Rural	NA	facility12	ART_633135	BC_214994
21-May-24	5-Jul-24	NA	5-Jul-24	Pilot	NA	Rural	NA	facility12	ART_348281	BC_992590
21-May-24	3-Jul-24	NA	3-Jul-24	Pilot	NA	Rural	NA	facility12	ART_348281	BC_830816
22-May-24	3-Jul-24	NA	3-Jul-24	Pilot	NA	Rural	NA	facility12	ART_348281	BC_111378
14-Jun-24	NA	NA	22-Jul-24	Pilot	NA	Rural	NA	facility12	ART_348281	BC_853089
20-Jun-24	NA	NA	15-Jul-24	Pilot	NA	Rural	NA	facility12	ART_348281	BC_788774
25-Jun-24	NA	NA	13-Jul-24	Pilot	NA	Rural	NA	facility12	ART_348281	BC_759036
27-Jun-24	NA	NA	13-Jul-24	Pilot	NA	Rural	NA	facility12	ART_348281	BC_781604
20-Jun-24	NA	NA	14-Jul-24	Pilot	NA	Rural	NA	facility12	ART_348281	BC_307553
5-Jun-24	NA	NA	22-Jul-24	Pilot	NA	Rural	NA	facility12	ART_348281	BC_124757
6-Jun-24	NA	NA	7-Jul-24	Pilot	NA	Rural	NA	facility12	ART_348281	BC_812358
27-Jun-24	NA	NA	22-Jul-24	Pilot	NA	Rural	NA	facility12	ART_270018	BC_512887
20-Jul-23	27-Sep-23	NA	26-Aug-23	Pilot	NA	Rural	NA	facility12	ART_464057	BC_916782
3-Aug-23	NA	NA	25-Aug-23	Pilot	NA	Rural	NA	facility12	ART_936643	BC_196910
15-May-24	3-Jul-24	NA	3-Jul-24	Pilot	NA	Rural	NA	facility12	ART_631483	BC_308531
10-Jan-24	3-Feb-24	NA	3-Feb-24	Pilot	NA	Rural	NA	facility12	ART_256316	BC_338357
7-Dec-23	8-Dec-23	NA	8-Dec-23	Pilot	NA	Rural	NA	facility12	ART_944587	BC_461786
25-Jun-24	NA	NA	14-Jul-24	Pilot	NA	Rural	NA	facility12	ART_474740	BC_897946
4-Jan-24	3-Feb-24	NA	3-Feb-24	Pilot	NA	Rural	NA	facility12	ART_689084	BC_730722
18-Dec-23	NA	NA	NA	Pilot	NA	Rural	NA	facility12	ART_306940	BC_825908
4-Jul-23	NA	NA	21-Jul-23	Pilot	NA	Rural	NA	facility12	ART_921964	BC_202692
5-Jun-24	NA	NA	22-Jul-24	Pilot	NA	Rural	NA	facility12	ART_296534	BC_576799
2-Jan-24	30-Jan-24	NA	28-Jan-24	Pilot	NA	Rural	NA	facility12	ART_329892	BC_979989
16-May-24	4-Jul-24	NA	4-Jul-24	Pilot	NA	Rural	NA	facility12	ART_612076	BC_190884
23-May-24	5-Jul-24	NA	5-Jul-24	Pilot	NA	Rural	NA	facility12	ART_545787	BC_764119
19-Feb-24	NA	NA	NA	Pilot	NA	Rural	NA	facility12	ART_882919	BC_709528
9-Jan-24	4-Mar-24	NA	4-Mar-24	Pilot	NA	Rural	NA	facility12	ART_986181	BC_375216
11-Oct-23	8-Dec-23	NA	8-Dec-23	Pilot	NA	Rural	NA	facility12	ART_616815	BC_906780
7-Sep-23	31-Oct-23	18-Oct-23	10-Oct-23	Pilot	NA	Rural	NA	facility12	ART_758006	BC_669070
1-Feb-24	NA	NA	24-Feb-24	Pilot	NA	Rural	NA	facility12	ART_966783	BC_173453
5-Sep-23	NA	NA	9-Oct-23	Pilot	NA	Rural	NA	facility12	ART_790155	BC_192035
1-Aug-23	NA	NA	25-Aug-23	Pilot	NA	Rural	NA	facility12	ART_138581	BC_947607
1-Feb-24	NA	NA	2-Mar-24	Pilot	NA	Rural	NA	facility12	ART_823721	BC_588770
16-May-24	4-Jul-24	NA	4-Jul-24	Pilot	NA	Rural	NA	facility12	ART_473801	BC_317552
20-Jul-23	NA	NA	25-Aug-23	Pilot	NA	Rural	NA	facility12	ART_317000	BC_858085
5-Jan-24	30-Jan-24	28-Jan-24	28-Jan-24	Pilot	NA	Rural	NA	facility12	ART_645373	BC_211433
31-Aug-23	NA	NA	8-Oct-23	Pilot	NA	Rural	NA	facility12	ART_718675	BC_199607
12-Oct-23	8-Dec-23	NA	8-Dec-23	Pilot	NA	Rural	NA	facility12	ART_380447	BC_409316
7-Dec-23	23-Dec-23	NA	23-Dec-23	Pilot	NA	Rural	NA	facility12	ART_758120	BC_948912
27-Feb-24	NA	6-Jun-24	26-Apr-24	Pilot	NA	Rural	NA	facility12	ART_278722	BC_452576
10-Jun-24	NA	NA	7-Jul-24	Pilot	NA	Rural	NA	facility12	ART_199006	BC_990251
10-Jun-24	NA	NA	6-Jul-24	Pilot	NA	Rural	NA	facility12	ART_199006	BC_958203
13-Jun-24	NA	NA	20-Jul-24	Pilot	NA	Rural	NA	facility12	ART_199006	BC_239918
20-Jun-24	NA	NA	14-Jul-24	Pilot	NA	Rural	NA	facility12	ART_199006	BC_249016
3-Jun-24	NA	NA	NA	Pilot	NA	Rural	NA	facility12	ART_199006	BC_386552
21-Jul-23	NA	NA	25-Aug-23	Pilot	NA	Rural	NA	facility12	ART_493291	BC_223751
21-Jul-23	11-Oct-23	NA	26-Aug-23	Pilot	NA	Rural	NA	facility12	ART_493291	BC_177457
21-Jul-23	NA	NA	25-Aug-23	Pilot	NA	Rural	NA	facility12	ART_493291	BC_574928
20-Jul-23	NA	NA	NA	Pilot	NA	Rural	NA	facility12	ART_493291	BC_522527
20-Jul-23	11-Oct-23	NA	25-Aug-23	Pilot	NA	Rural	NA	facility12	ART_493291	BC_126154
20-Jul-23	11-Oct-23	NA	25-Aug-23	Pilot	NA	Rural	NA	facility12	ART_493291	BC_409217
5-Jun-24	5-Jul-24	5-Jul-24	5-Jul-24	Pilot	NA	Rural	NA	facility12	ART_247100	BC_123651
16-Feb-24	8-Mar-24	16-Mar-24	8-Mar-24	Pilot	NA	Rural	NA	facility12	ART_531068	BC_970736
12-Dec-23	5-Jan-24	NA	1-Jan-24	Pilot	NA	Rural	NA	facility12	ART_926733	BC_352655
20-Jul-23	NA	NA	25-Aug-23	Pilot	NA	Rural	NA	facility12	ART_175132	BC_764624
8-Dec-23	3-Feb-24	3-Feb-24	3-Feb-24	Pilot	NA	Rural	NA	facility12	ART_890728	BC_897153
22-Feb-24	9-May-24	NA	9-May-24	Pilot	NA	Rural	NA	facility12	ART_163753	BC_687223
15-Dec-23	18-Jan-24	NA	18-Jan-24	Pilot	NA	Rural	NA	facility12	ART_671816	BC_455540
20-May-24	4-Jul-24	NA	4-Jul-24	Pilot	NA	Rural	NA	facility12	ART_530321	BC_610039
30-Aug-23	NA	NA	NA	Pilot	NA	Rural	NA	facility12	ART_857239	BC_654451
16-Jan-24	NA	NA	NA	Pilot	NA	Rural	NA	facility12	ART_534053	BC_752583
6-Feb-24	27-Feb-24	NA	27-Feb-24	Pilot	NA	Rural	NA	facility12	ART_942319	BC_389178
20-Jun-24	NA	NA	14-Jul-24	Pilot	NA	Rural	NA	facility12	ART_739375	BC_631061
23-May-24	5-Jul-24	NA	5-Jul-24	Pilot	NA	Rural	NA	facility12	ART_183617	BC_552501
18-Jul-23	NA	NA	12-Aug-23	Pilot	NA	Rural	NA	facility12	ART_987965	BC_799660
31-May-24	NA	7-Jul-24	7-Jul-24	Pilot	NA	Rural	NA	facility12	ART_854644	BC_978674
7-Sep-23	NA	NA	10-Oct-23	Pilot	NA	Rural	NA	facility12	ART_527705	BC_503366
13-Feb-24	9-May-24	NA	9-May-24	Pilot	NA	Rural	NA	facility12	ART_810941	BC_291820
13-Feb-24	3-Jul-24	NA	3-Jul-24	Pilot	NA	Rural	NA	facility12	ART_644166	BC_657228
31-May-24	4-Jul-24	4-Jul-24	4-Jul-24	Pilot	NA	Rural	NA	facility12	ART_475747	BC_615257
15-Dec-23	NA	NA	NA	Pilot	NA	Rural	NA	facility12	ART_268365	BC_984079
20-Sep-23	13-Dec-23	NA	13-Dec-23	Pilot	NA	Rural	NA	facility12	ART_787218	BC_290610
27-Jun-24	NA	NA	13-Jul-24	Pilot	NA	Rural	NA	facility12	ART_726203	BC_971455
18-Jun-24	NA	NA	13-Jul-24	Pilot	NA	Rural	NA	facility12	ART_829841	BC_661473
30-Oct-23	8-Dec-23	NA	8-Dec-23	Pilot	NA	Rural	NA	facility12	ART_237600	BC_298785
18-Jul-23	NA	NA	12-Aug-23	Pilot	NA	Rural	NA	facility12	ART_844880	BC_155489
18-Jan-24	4-Feb-24	NA	4-Feb-24	Pilot	NA	Rural	NA	facility12	ART_115523	BC_601881
27-Jun-24	NA	NA	13-Jul-24	Pilot	NA	Rural	NA	facility12	ART_238124	BC_503125
8-Jan-24	9-Feb-24	NA	9-Feb-24	Pilot	NA	Rural	NA	facility12	ART_182254	BC_987393
16-Feb-24	8-Mar-24	NA	8-Mar-24	Pilot	NA	Rural	NA	facility12	ART_888653	BC_455847
4-Jun-24	4-Jul-24	4-Jul-24	4-Jul-24	Pilot	NA	Rural	NA	facility12	ART_974102	BC_455539
18-Jun-24	NA	NA	13-Jul-24	Pilot	NA	Rural	NA	facility12	ART_188939	BC_428489
4-Sep-23	11-Oct-23	NA	8-Oct-23	Pilot	NA	Rural	NA	facility12	ART_190726	BC_238441
12-Jan-24	2-Feb-24	NA	2-Feb-24	Pilot	NA	Rural	NA	facility12	ART_721987	BC_142907
26-Oct-23	8-Dec-23	8-Dec-23	8-Dec-23	Pilot	NA	Rural	NA	facility12	ART_338647	BC_678684
3-Feb-24	NA	NA	NA	Pilot	NA	Rural	NA	facility12	ART_338647	BC_907860
19-Dec-23	17-Jan-24	NA	16-Jan-24	Pilot	NA	Rural	NA	facility12	ART_645282	BC_796475
13-Feb-24	3-Jul-24	NA	3-Jul-24	Pilot	NA	Rural	NA	facility12	ART_664746	BC_143089
7-Jun-24	NA	NA	NA	Pilot	NA	Rural	NA	facility12	ART_242237	BC_367503
6-Feb-24	22-Feb-24	NA	22-Feb-24	Pilot	NA	Rural	NA	facility12	ART_790405	BC_572224
20-Sep-23	11-Dec-23	NA	9-Dec-23	Pilot	NA	Rural	NA	facility12	ART_378465	BC_252079
29-Sep-23	6-Nov-23	NA	6-Nov-23	Pilot	NA	Rural	NA	facility12	ART_490288	BC_699331
7-Dec-23	23-Dec-23	NA	23-Dec-23	Pilot	NA	Rural	NA	facility12	ART_404754	BC_419739
1-Feb-24	NA	NA	24-Feb-24	Pilot	NA	Rural	NA	facility12	ART_232698	BC_594366
8-Feb-24	4-Mar-24	4-Mar-24	4-Mar-24	Pilot	NA	Rural	NA	facility12	ART_458846	BC_152431
14-Aug-23	11-Oct-23	NA	7-Oct-23	Pilot	NA	Rural	NA	facility12	ART_677678	BC_445660
15-Dec-23	14-Jan-24	14-Jan-24	14-Jan-24	Pilot	NA	Rural	NA	facility12	ART_787394	BC_311703
16-May-24	4-Jul-24	NA	4-Jul-24	Pilot	NA	Rural	NA	facility12	ART_962369	BC_766238
18-Jul-23	23-Aug-23	NA	12-Aug-23	Pilot	NA	Rural	NA	facility12	ART_390756	BC_806377
4-Sep-23	11-Oct-23	9-Dec-23	8-Oct-23	Pilot	NA	Rural	NA	facility12	ART_512801	BC_861955
5-Feb-24	28-Feb-24	NA	28-Feb-24	Pilot	NA	Rural	NA	facility12	ART_504950	BC_589515
13-Feb-24	4-Jul-24	NA	4-Jul-24	Pilot	NA	Rural	NA	facility12	ART_570804	BC_849827
2-Nov-23	8-Dec-23	NA	8-Dec-23	Pilot	NA	Rural	NA	facility12	ART_205746	BC_740369
21-May-24	3-Jul-24	NA	3-Jul-24	Pilot	NA	Rural	NA	facility12	ART_678258	BC_775009
3-Aug-23	NA	7-Nov-23	25-Aug-23	Pilot	NA	Rural	NA	facility12	ART_271204	BC_838578
4-Sep-23	11-Oct-23	NA	8-Oct-23	Pilot	NA	Rural	NA	facility12	ART_909679	BC_889805
13-Nov-23	10-Dec-23	NA	10-Dec-23	Pilot	NA	Rural	NA	facility12	ART_498183	BC_684071
20-Jul-23	11-Oct-23	NA	26-Aug-23	Pilot	NA	Rural	NA	facility12	ART_312002	BC_371596
18-Jan-24	21-Feb-24	NA	5-Feb-24	Pilot	NA	Rural	NA	facility12	ART_537662	BC_773380
22-Dec-23	18-Jan-24	25-Jan-24	18-Jan-24	Pilot	NA	Rural	NA	facility12	ART_911159	BC_242445
5-Oct-23	8-Dec-23	17-Dec-23	8-Dec-23	Pilot	NA	Rural	NA	facility12	ART_152550	BC_607651
6-Jun-24	NA	NA	6-Jul-24	Pilot	NA	Rural	NA	facility12	ART_654828	BC_928083
9-Feb-24	12-Mar-24	8-Jun-24	12-Mar-24	Pilot	NA	Rural	NA	facility12	ART_246617	BC_931042
15-Feb-24	NA	NA	NA	Pilot	NA	Rural	NA	facility12	ART_442796	BC_638180
4-Sep-23	11-Oct-23	NA	8-Oct-23	Pilot	NA	Rural	NA	facility12	ART_984547	BC_659824
31-May-24	4-Jul-24	NA	4-Jul-24	Pilot	NA	Rural	NA	facility12	ART_948564	BC_188720
5-Jan-24	2-Feb-24	NA	2-Feb-24	Pilot	NA	Rural	NA	facility12	ART_372693	BC_700707
18-Jun-24	NA	NA	13-Jul-24	Pilot	NA	Rural	NA	facility12	ART_475533	BC_720781
20-Feb-24	9-May-24	9-May-24	9-May-24	Pilot	NA	Rural	NA	facility12	ART_841374	BC_119130
21-Aug-23	11-Oct-23	NA	8-Oct-23	Pilot	NA	Rural	NA	facility12	ART_449719	BC_426093
6-Jun-24	NA	6-Jul-24	6-Jul-24	Pilot	NA	Rural	NA	facility12	ART_990013	BC_295209
2-Jan-24	3-Feb-24	3-Feb-24	3-Feb-24	Pilot	NA	Rural	NA	facility12	ART_947549	BC_479353
20-Sep-23	8-Dec-23	NA	8-Dec-23	Pilot	NA	Rural	NA	facility12	ART_303118	BC_379040
15-Aug-23	11-Oct-23	NA	8-Oct-23	Pilot	NA	Rural	NA	facility12	ART_623244	BC_214478
18-Jan-24	6-Feb-24	NA	6-Feb-24	Pilot	NA	Rural	NA	facility12	ART_512900	BC_217065
9-Aug-23	NA	NA	NA	Pilot	NA	Rural	NA	facility12	ART_611214	BC_152691
17-Jan-24	NA	NA	17-Feb-24	Pilot	NA	Rural	NA	facility12	ART_976975	BC_724086
8-Feb-24	NA	3-Mar-24	3-Mar-24	Pilot	NA	Rural	NA	facility12	ART_156470	BC_505359
23-Oct-23	8-Dec-23	NA	8-Dec-23	Pilot	NA	Rural	NA	facility12	ART_723661	BC_222125
20-May-24	4-Jul-24	NA	4-Jul-24	Pilot	NA	Rural	NA	facility12	ART_533374	BC_416330
21-Feb-24	9-May-24	9-May-24	9-May-24	Pilot	NA	Rural	NA	facility12	ART_149407	BC_831980
10-Jun-24	NA	NA	6-Jul-24	Pilot	NA	Rural	NA	facility12	ART_522214	BC_841883
31-Aug-23	NA	NA	NA	Pilot	NA	Rural	NA	facility12	ART_904142	BC_124633
24-May-24	5-Jul-24	NA	5-Jul-24	Pilot	NA	Rural	NA	facility12	ART_869119	BC_523306
8-Sep-23	NA	NA	NA	Pilot	NA	Rural	NA	facility12	ART_959602	BC_390394
16-May-24	4-Jul-24	NA	4-Jul-24	Pilot	NA	Rural	NA	facility12	ART_873202	BC_406050
21-May-24	3-Jul-24	NA	3-Jul-24	Pilot	NA	Rural	NA	facility12	ART_873202	BC_171051
22-May-24	3-Jul-24	NA	3-Jul-24	Pilot	NA	Rural	NA	facility12	ART_873202	BC_303774
20-Jun-24	NA	NA	14-Jul-24	Pilot	NA	Rural	NA	facility12	ART_873202	BC_758295
6-Jun-24	NA	NA	6-Jul-24	Pilot	NA	Rural	NA	facility12	ART_873202	BC_991557
24-Aug-23	NA	NA	NA	Pilot	NA	Rural	NA	facility12	ART_671792	BC_658371
7-Jun-24	4-Jul-24	7-Jul-24	4-Jul-24	Pilot	NA	Rural	NA	facility12	ART_632076	BC_801896
16-Feb-24	NA	NA	3-Mar-24	Pilot	NA	Rural	NA	facility12	ART_505662	BC_990503
3-Jun-24	NA	NA	NA	Pilot	NA	Rural	NA	facility12	ART_484288	BC_990394
15-May-24	NA	NA	4-Jul-24	Pilot	NA	Rural	NA	facility12	ART_484288	BC_725149
15-May-24	3-Jul-24	NA	3-Jul-24	Pilot	NA	Rural	NA	facility12	ART_484288	BC_980694
16-May-24	4-Jul-24	NA	4-Jul-24	Pilot	NA	Rural	NA	facility12	ART_484288	BC_964799
22-May-24	3-Jul-24	NA	3-Jul-24	Pilot	NA	Rural	NA	facility12	ART_484288	BC_580358
31-May-24	5-Jul-24	NA	5-Jul-24	Pilot	NA	Rural	NA	facility12	ART_484288	BC_432285
17-May-24	3-Jul-24	NA	3-Jul-24	Pilot	NA	Rural	NA	facility12	ART_484288	BC_453620
11-Jun-24	5-Jul-24	NA	5-Jul-24	Pilot	NA	Rural	NA	facility12	ART_484288	BC_276150
14-Jun-24	NA	NA	22-Jul-24	Pilot	NA	Rural	NA	facility12	ART_484288	BC_258558
20-Jun-24	NA	NA	14-Jul-24	Pilot	NA	Rural	NA	facility12	ART_484288	BC_431112
5-Jun-24	NA	NA	22-Jul-24	Pilot	NA	Rural	NA	facility12	ART_484288	BC_839662
6-Jun-24	NA	NA	6-Jul-24	Pilot	NA	Rural	NA	facility12	ART_484288	BC_975779
6-Oct-23	8-Dec-23	NA	8-Dec-23	Pilot	NA	Rural	NA	facility12	ART_589092	BC_614728
4-Jul-23	6-Oct-23	NA	21-Jul-23	Pilot	NA	Rural	NA	facility12	ART_650235	BC_620486
3-Aug-23	NA	NA	NA	Pilot	NA	Rural	NA	facility12	ART_409677	BC_167290
29-Jan-24	NA	19-Feb-24	17-Feb-24	Pilot	NA	Rural	NA	facility12	ART_296576	BC_736043
31-May-24	4-Jul-24	NA	4-Jul-24	Pilot	NA	Rural	NA	facility12	ART_828243	BC_767333
16-Aug-23	NA	7-Oct-23	7-Oct-23	Pilot	NA	Rural	NA	facility12	ART_612088	BC_805288
17-May-24	3-Jul-24	NA	3-Jul-24	Pilot	NA	Rural	NA	facility12	ART_955134	BC_844594
12-Sep-23	31-Oct-23	10-Oct-23	10-Oct-23	Pilot	NA	Rural	NA	facility12	ART_979448	BC_172917
20-Jun-24	NA	NA	14-Jul-24	Pilot	NA	Rural	NA	facility12	ART_613194	BC_292952
21-Feb-24	9-May-24	NA	9-May-24	Pilot	NA	Rural	NA	facility12	ART_493971	BC_427734
15-Aug-23	NA	NA	NA	Pilot	NA	Rural	NA	facility12	ART_608932	BC_862336
15-Aug-23	11-Oct-23	NA	7-Oct-23	Pilot	NA	Rural	NA	facility12	ART_608932	BC_165065
31-May-24	5-Jul-24	5-Jul-24	5-Jul-24	Pilot	NA	Rural	NA	facility12	ART_113156	BC_621143
4-Jan-24	4-Feb-24	NA	4-Feb-24	Pilot	NA	Rural	NA	facility12	ART_259747	BC_766050
14-May-24	NA	NA	NA	Pilot	NA	Rural	NA	facility12	ART_295821	BC_492014
29-Jan-24	5-Mar-24	NA	5-Mar-24	Pilot	NA	Rural	NA	facility12	ART_180649	BC_144208
15-May-24	NA	NA	5-Jul-24	Pilot	NA	Rural	NA	facility12	ART_857375	BC_708537
12-Dec-23	5-Jan-24	1-Jan-24	1-Jan-24	Pilot	NA	Rural	NA	facility12	ART_728939	BC_282335
31-May-24	4-Jul-24	4-Jul-24	4-Jul-24	Pilot	NA	Rural	NA	facility12	ART_883588	BC_811000
12-Sep-23	NA	21-Oct-23	6-Oct-23	Pilot	NA	Rural	NA	facility12	ART_901031	BC_770708
7-Aug-23	NA	26-Aug-23	26-Aug-23	Pilot	NA	Rural	NA	facility12	ART_127524	BC_544254
14-Sep-23	NA	11-Oct-23	11-Oct-23	Pilot	NA	Rural	NA	facility12	ART_256005	BC_967529
6-Oct-23	6-Nov-23	NA	6-Nov-23	Pilot	NA	Rural	NA	facility12	ART_100886	BC_682929
6-Oct-23	6-Nov-23	NA	6-Nov-23	Pilot	NA	Rural	NA	facility12	ART_100886	BC_210738
3-Oct-23	11-Dec-23	9-Dec-23	9-Dec-23	Pilot	NA	Rural	NA	facility12	ART_128359	BC_800359
14-May-24	NA	NA	NA	Pilot	NA	Rural	NA	facility12	ART_231985	BC_859129
18-Dec-23	NA	NA	NA	Pilot	NA	Rural	NA	facility12	ART_717245	BC_562918
18-Jul-23	14-May-24	NA	12-Aug-23	Pilot	NA	Rural	NA	facility12	ART_245476	BC_941365
19-Jul-23	14-May-24	NA	12-Aug-23	Pilot	NA	Rural	NA	facility12	ART_245476	BC_490807
19-Jul-23	NA	NA	12-Aug-23	Pilot	NA	Rural	NA	facility12	ART_245476	BC_520396
16-May-24	NA	NA	5-Jul-24	Pilot	NA	Rural	NA	facility12	ART_245476	BC_331382
23-May-24	NA	NA	5-Jul-24	Pilot	NA	Rural	NA	facility12	ART_245476	BC_389364
23-May-24	4-Jul-24	NA	4-Jul-24	Pilot	NA	Rural	NA	facility12	ART_245476	BC_641647
24-May-24	4-Jul-24	NA	4-Jul-24	Pilot	NA	Rural	NA	facility12	ART_245476	BC_224058
31-May-24	NA	NA	5-Jul-24	Pilot	NA	Rural	NA	facility12	ART_245476	BC_866858
31-May-24	4-Jul-24	NA	4-Jul-24	Pilot	NA	Rural	NA	facility12	ART_245476	BC_143804
11-Jun-24	5-Jul-24	NA	5-Jul-24	Pilot	NA	Rural	NA	facility12	ART_245476	BC_413186
14-Jun-24	NA	NA	22-Jul-24	Pilot	NA	Rural	NA	facility12	ART_245476	BC_516443
20-Jun-24	NA	NA	15-Jul-24	Pilot	NA	Rural	NA	facility12	ART_245476	BC_824653
27-Jun-24	NA	NA	13-Jul-24	Pilot	NA	Rural	NA	facility12	ART_245476	BC_621526
6-Jun-24	NA	NA	6-Jul-24	Pilot	NA	Rural	NA	facility12	ART_245476	BC_831642
31-May-24	4-Jul-24	4-Jul-24	4-Jul-24	Pilot	NA	Rural	NA	facility12	ART_931964	BC_329937
6-Feb-24	22-Feb-24	27-Mar-24	22-Feb-24	Pilot	NA	Rural	NA	facility12	ART_979115	BC_818770
31-Jan-24	NA	NA	NA	Pilot	NA	Rural	NA	facility12	ART_575136	BC_886917
2-Jan-24	29-Jan-24	NA	29-Jan-24	Pilot	NA	Rural	NA	facility12	ART_983185	BC_656911
20-May-24	4-Jul-24	4-Jul-24	4-Jul-24	Pilot	NA	Rural	NA	facility12	ART_347302	BC_941711
4-Jun-24	4-Jul-24	NA	4-Jul-24	Pilot	NA	Rural	NA	facility12	ART_398377	BC_997820
7-Sep-23	31-Oct-23	NA	10-Oct-23	Pilot	NA	Rural	NA	facility12	ART_398377	BC_547038
25-Jun-24	NA	NA	14-Jul-24	Pilot	NA	Rural	NA	facility12	ART_314783	BC_145263
27-Jun-24	NA	NA	13-Jul-24	Pilot	NA	Rural	NA	facility12	ART_314783	BC_857638
20-Jun-24	NA	NA	NA	Pilot	NA	Rural	NA	facility12	ART_314783	BC_167905
24-Jan-24	12-Feb-24	NA	12-Feb-24	Pilot	NA	Rural	NA	facility12	ART_586654	BC_416791
6-Jun-24	NA	NA	6-Jul-24	Pilot	NA	Rural	NA	facility12	ART_163966	BC_719605
20-May-24	4-Jul-24	NA	4-Jul-24	Pilot	NA	Rural	NA	facility12	ART_367942	BC_692281
23-May-24	4-Jul-24	NA	4-Jul-24	Pilot	NA	Rural	NA	facility12	ART_453611	BC_400971
21-Dec-23	25-Jan-24	NA	25-Jan-24	Pilot	NA	Rural	NA	facility12	ART_907305	BC_385041
20-Jul-23	NA	25-Aug-23	25-Aug-23	Pilot	NA	Rural	NA	facility12	ART_970620	BC_666652
23-Aug-23	NA	NA	NA	Pilot	NA	Rural	NA	facility12	ART_120473	BC_974867
17-Oct-23	NA	NA	NA	Pilot	NA	Rural	NA	facility3	ART_504158	BC_881172
12-Dec-23	5-Jan-24	NA	1-Jan-24	Pilot	NA	Rural	NA	facility12	ART_224361	BC_437131
14-May-24	NA	NA	NA	Pilot	NA	Rural	NA	facility12	ART_254577	BC_116015
21-Aug-23	NA	NA	9-Oct-23	Pilot	NA	Rural	NA	facility12	ART_456113	BC_622513
18-Jun-24	NA	NA	13-Jul-24	Pilot	NA	Rural	NA	facility12	ART_263709	BC_352723
11-Jan-24	1-Feb-24	NA	1-Feb-24	Pilot	NA	Rural	NA	facility12	ART_236554	BC_550042
2-Jan-24	29-Jan-24	8-Feb-24	29-Jan-24	Pilot	NA	Rural	NA	facility12	ART_303454	BC_525517
6-Sep-23	NA	NA	9-Oct-23	Pilot	NA	Rural	NA	facility12	ART_665412	BC_570089
30-Jan-24	26-Feb-24	21-Mar-24	26-Feb-24	Pilot	NA	Rural	NA	facility12	ART_977585	BC_597128
15-Feb-24	9-May-24	NA	9-May-24	Pilot	NA	Rural	NA	facility12	ART_647136	BC_307241
22-May-24	3-Jul-24	NA	3-Jul-24	Pilot	NA	Rural	NA	facility12	ART_551342	BC_138486
31-May-24	5-Jul-24	NA	5-Jul-24	Pilot	NA	Rural	NA	facility12	ART_551342	BC_142219
13-Jun-24	NA	NA	20-Jul-24	Pilot	NA	Rural	NA	facility12	ART_551342	BC_986836
6-Jun-24	NA	NA	6-Jul-24	Pilot	NA	Rural	NA	facility12	ART_551342	BC_183723
31-May-24	5-Jul-24	5-Jul-24	5-Jul-24	Pilot	NA	Rural	NA	facility12	ART_138853	BC_552438
27-Feb-24	9-May-24	9-May-24	9-May-24	Pilot	NA	Rural	NA	facility12	ART_891392	BC_525012
8-Dec-23	4-Feb-24	NA	4-Feb-24	Pilot	NA	Rural	NA	facility12	ART_439367	BC_496096
29-Sep-23	6-Nov-23	NA	6-Nov-23	Pilot	NA	Rural	NA	facility12	ART_709083	BC_272002
11-Oct-23	11-Dec-23	NA	9-Dec-23	Pilot	NA	Rural	NA	facility12	ART_173716	BC_650435
2-Feb-24	NA	NA	25-Feb-24	Pilot	NA	Rural	NA	facility12	ART_743601	BC_863024
30-Jan-24	NA	26-Feb-24	25-Feb-24	Pilot	NA	Rural	NA	facility12	ART_365147	BC_764400
23-Nov-23	NA	NA	NA	Pilot	NA	Rural	NA	facility12	ART_239461	BC_894706
31-May-24	4-Jul-24	NA	4-Jul-24	Pilot	NA	Rural	NA	facility12	ART_917205	BC_221672
7-Dec-23	3-Jul-24	NA	3-Jul-24	Pilot	NA	Rural	NA	facility12	ART_803227	BC_340929
7-Dec-23	23-Dec-23	NA	23-Dec-23	Pilot	NA	Rural	NA	facility12	ART_803227	BC_818036
7-Dec-23	NA	NA	NA	Pilot	NA	Rural	NA	facility12	ART_803227	BC_323812
8-Dec-23	3-Feb-24	NA	3-Feb-24	Pilot	NA	Rural	NA	facility12	ART_689077	BC_748790
6-Feb-24	NA	NA	24-Feb-24	Pilot	NA	Rural	NA	facility12	ART_322382	BC_528733
12-Jan-24	17-Feb-24	NA	7-Feb-24	Pilot	NA	Rural	NA	facility12	ART_974609	BC_809535
17-Jan-24	15-Feb-24	NA	15-Feb-24	Pilot	NA	Rural	NA	facility12	ART_508232	BC_399708
5-Feb-24	NA	NA	25-Feb-24	Pilot	NA	Rural	NA	facility12	ART_953532	BC_538493
14-Feb-24	9-May-24	9-May-24	9-May-24	Pilot	NA	Rural	NA	facility12	ART_805467	BC_504913
15-May-24	4-Jul-24	NA	4-Jul-24	Pilot	NA	Rural	NA	facility12	ART_352368	BC_523477
22-May-24	3-Jul-24	NA	3-Jul-24	Pilot	NA	Rural	NA	facility12	ART_833143	BC_138495
14-Jun-24	NA	NA	22-Jul-24	Pilot	NA	Rural	NA	facility12	ART_879442	BC_140835
14-May-24	NA	NA	NA	Pilot	NA	Rural	NA	facility12	ART_657324	BC_502851
20-May-24	4-Jul-24	4-Jul-24	4-Jul-24	Pilot	NA	Rural	NA	facility12	ART_863781	BC_412267
23-May-24	5-Jul-24	NA	5-Jul-24	Pilot	NA	Rural	NA	facility12	ART_289531	BC_208376
6-Jun-24	NA	6-Jul-24	6-Jul-24	Pilot	NA	Rural	NA	facility12	ART_837771	BC_991874
7-Sep-23	NA	NA	10-Oct-23	Pilot	NA	Rural	NA	facility12	ART_807602	BC_831742
19-Feb-24	13-Mar-24	NA	1-Mar-24	Scale - 1	female_non_pregnant	Urban	45-54	facility6	ART_809694	BC_347901
11-Jan-24	9-May-24	9-May-24	9-May-24	Scale - 1	female_non_pregnant	Rural	25-34	facility4	ART_358453	BC_454449
20-Jul-23	NA	NA	25-Aug-23	Pilot	NA	Rural	NA	facility12	ART_816954	BC_131935
8-Jan-24	30-Jan-24	NA	30-Jan-24	Scale - 1	female_non_pregnant	Urban	45-54	facility6	ART_222854	BC_642022
28-Dec-23	9-Feb-24	9-Feb-24	9-Feb-24	Pilot	NA	Rural	NA	facility2	ART_827429	BC_544560
14-Nov-23	30-Jan-24	NA	1-Jan-24	Scale - 1	female_non_pregnant	Urban	55+	facility6	ART_540547	BC_504126
29-Feb-24	13-Mar-24	NA	1-Mar-24	Scale - 1	female_non_pregnant	Urban	NA	facility6	ART_518297	BC_918443
7-Feb-24	9-May-24	NA	9-May-24	Scale - 2	male	Urban	55+	facility9	ART_937827	BC_507209
16-Jan-24	1-Feb-24	1-Feb-24	1-Feb-24	Scale - 1	female_non_pregnant	Urban	45-54	facility6	ART_626724	BC_630921
24-Jan-24	NA	NA	17-Feb-24	Pilot	female_non_pregnant	Rural	>15	facility2	ART_781578	BC_520053
17-May-24	4-Aug-24	NA	22-Jul-24	Scale - 2	male	Urban	55+	facility9	ART_643058	BC_625860
17-May-24	4-Jul-24	4-Jul-24	4-Jul-24	Scale - 2	male	Urban	45-54	facility9	ART_857518	BC_379019
17-May-24	4-Aug-24	NA	22-Jul-24	Scale - 2	male	Urban	55+	facility9	ART_869738	BC_587024
17-May-24	4-Aug-24	NA	22-Jul-24	Scale - 2	female	Urban	55+	facility9	ART_929456	BC_190683
24-May-24	NA	NA	20-Jul-24	Scale - 2	male	Urban	35-44	facility9	ART_927944	BC_592803
23-May-24	4-Aug-24	NA	22-Jul-24	Scale - 2	female	Urban	35-44	facility9	ART_642958	BC_832201
22-May-24	4-Aug-24	NA	22-Jul-24	Scale - 2	male	Urban	55+	facility9	ART_856221	BC_586027
20-May-24	4-Aug-24	NA	22-Jul-24	Scale - 2	male	Urban	35-44	facility9	ART_252627	BC_561113
17-May-24	5-Jul-24	5-Jul-24	5-Jul-24	Scale - 2	female	Urban	55+	facility9	ART_495530	BC_935770
20-May-24	5-Jul-24	NA	5-Jul-24	Scale - 2	female	Urban	45-54	facility9	ART_752269	BC_682306
12-Jun-24	NA	NA	NA	Scale - 2	female	Urban	45-54	facility9	ART_564210	BC_452276
17-May-24	NA	NA	NA	Scale - 2	female	Urban	45-54	facility9	ART_812693	BC_150995
17-May-24	4-Aug-24	NA	22-Jul-24	Scale - 2	female	Urban	45-54	facility9	ART_155240	BC_853866
21-Jun-24	4-Aug-24	NA	29-Jul-24	Scale - 2	male	Urban	35-44	facility9	ART_667062	BC_506414
17-May-24	4-Aug-24	NA	22-Jul-24	Scale - 2	male	Urban	45-54	facility9	ART_571056	BC_119229
22-May-24	4-Aug-24	NA	22-Jul-24	Scale - 2	female	Urban	45-54	facility9	ART_695399	BC_626159
20-Jun-24	4-Aug-24	NA	29-Jul-24	Scale - 2	male	Urban	25-34	facility9	ART_226871	BC_792827
17-May-24	5-Jul-24	NA	5-Jul-24	Scale - 2	female	Urban	55+	facility9	ART_474616	BC_733983
17-May-24	5-Jul-24	NA	5-Jul-24	Scale - 2	female	Urban	35-44	facility9	ART_204518	BC_635419
20-May-24	4-Aug-24	4-Aug-24	22-Jul-24	Scale - 2	female_non_pregnant	Urban	25-34	facility9	ART_533547	BC_119928
22-May-24	NA	NA	20-Jul-24	Scale - 2	male	Urban	45-54	facility9	ART_628463	BC_959977
14-Jun-24	4-Aug-24	NA	29-Jul-24	Scale - 2	female	Urban	25-34	facility9	ART_288318	BC_433369
15-May-24	NA	NA	NA	Scale - 2	female	Urban	35-44	facility9	ART_293044	BC_108486
20-May-24	NA	NA	20-Jul-24	Scale - 2	male	Urban	35-44	facility9	ART_985565	BC_851771
22-May-24	4-Aug-24	NA	22-Jul-24	Scale - 2	female	Urban	35-44	facility9	ART_172731	BC_259693
22-May-24	4-Aug-24	NA	22-Jul-24	Scale - 2	female	Urban	35-44	facility9	ART_321337	BC_245892
20-May-24	NA	NA	20-Jul-24	Scale - 2	male	Urban	35-44	facility9	ART_120569	BC_841536
17-May-24	NA	NA	23-Jul-24	Scale - 2	male	Urban	35-44	facility9	ART_413257	BC_196557
24-May-24	NA	NA	NA	Scale - 2	male	Urban	45-54	facility9	ART_601716	BC_537166
14-Jun-24	2-Aug-24	NA	29-Jul-24	Scale - 2	female	Urban	25-34	facility9	ART_440600	BC_127244
22-May-24	4-Aug-24	NA	22-Jul-24	Scale - 2	female	Urban	45-54	facility9	ART_260349	BC_580914
19-Jun-24	4-Aug-24	4-Aug-24	29-Jul-24	Scale - 2	male	Urban	25-34	facility9	ART_882304	BC_438424
20-May-24	5-Jul-24	NA	5-Jul-24	Scale - 2	female	Urban	55+	facility9	ART_663691	BC_144474
22-May-24	4-Aug-24	NA	22-Jul-24	Scale - 2	female	Urban	45-54	facility9	ART_939473	BC_246180
6-Jun-24	NA	NA	NA	Scale - 2	NA	Urban	NA	facility9	ART_622248	BC_498849
18-Jun-24	NA	NA	NA	Scale - 2	female	Urban	35-44	facility9	ART_165919	BC_750534
22-May-24	NA	NA	20-Jul-24	Scale - 2	female	Urban	35-44	facility9	ART_779522	BC_439152
10-Nov-23	NA	NA	8-Dec-23	Scale - 1	male	Urban	NA	facility11	ART_481664	BC_332863
23-Aug-23	3-Jan-24	NA	9-Nov-23	Pilot	NA	Rural	NA	facility2	ART_534033	BC_940607
16-Aug-23	3-Jan-24	NA	10-Nov-23	Pilot	NA	Rural	NA	facility2	ART_394906	BC_865235
14-Nov-23	30-Jan-24	31-Jan-24	1-Jan-24	Scale - 1	male	Urban	45-54	facility6	ART_716106	BC_907546
23-Feb-24	13-Mar-24	22-Mar-24	8-Mar-24	Scale - 1	female_non_pregnant	Urban	35-44	facility6	ART_292399	BC_301287
22-Nov-23	30-Jan-24	1-Jan-24	1-Jan-24	Scale - 1	female_non_pregnant	Urban	45-54	facility6	ART_230551	BC_279678
9-Nov-23	9-May-24	NA	9-May-24	Scale - 1	female_non_pregnant	Rural	45-54	facility4	ART_253731	BC_673639
18-Jan-24	NA	NA	NA	Scale - 1	male	Rural	55+	facility4	ART_290626	BC_545991
10-Nov-23	8-Dec-23	NA	8-Dec-23	Scale - 1	NA	Rural	NA	facility8	ART_207420	BC_308725
5-Dec-23	NA	NA	10-Jan-24	Scale - 1	female_non_pregnant	Rural	45-54	facility7	ART_925827	BC_384402
4-Jan-24	NA	NA	9-May-24	Scale - 1	NA	Rural	NA	facility7	ART_326613	BC_623960
2-Jan-24	NA	NA	9-May-24	Scale - 1	male	Rural	55+	facility7	ART_444386	BC_613674
5-Jan-24	NA	NA	9-May-24	Scale - 1	male	Rural	55+	facility7	ART_655220	BC_785418
5-Jan-24	NA	NA	9-May-24	Scale - 1	male	Rural	55+	facility7	ART_379975	BC_448003
12-Jan-24	NA	9-May-24	9-May-24	Scale - 1	male	Rural	55+	facility7	ART_402340	BC_100946
18-Dec-23	NA	NA	27-Jan-24	Scale - 1	male	Rural	55+	facility7	ART_235659	BC_239466
15-Dec-23	NA	NA	NA	Scale - 1	NA	Rural	NA	facility7	ART_976102	BC_234014
27-Nov-23	NA	NA	6-Jan-24	Scale - 1	female_non_pregnant	Rural	45-54	facility7	ART_976102	BC_173479
27-Nov-23	5-Jan-24	NA	5-Jan-24	Scale - 1	female_non_pregnant	Rural	45-54	facility7	ART_976102	BC_740033
23-Jan-24	NA	NA	NA	Scale - 1	female_non_pregnant	Rural	45-54	facility7	ART_976102	BC_574493
19-Jan-24	NA	NA	NA	Scale - 1	male	Rural	25-34	facility7	ART_976102	BC_372505
8-Nov-23	29-Dec-23	NA	23-Dec-23	Scale - 1	female_non_pregnant	Rural	35-44	facility7	ART_976102	BC_914763
23-Jan-24	NA	NA	NA	Scale - 1	female_non_pregnant	Rural	25-34	facility7	ART_976102	BC_127582
12-Dec-23	15-Feb-24	NA	15-Feb-24	Scale - 1	female_non_pregnant	Rural	35-44	facility7	ART_976102	BC_490414
8-Nov-23	29-Dec-23	NA	23-Dec-23	Scale - 1	female_non_pregnant	Rural	55+	facility7	ART_976102	BC_375443
26-Jan-24	NA	NA	NA	Scale - 1	female_non_pregnant	Rural	55+	facility7	ART_976102	BC_934778
27-Nov-23	5-Jan-24	NA	5-Jan-24	Scale - 1	female_non_pregnant	Rural	25-34	facility7	ART_976102	BC_442294
13-Dec-23	25-Jan-24	NA	25-Jan-24	Scale - 1	female_non_pregnant	Rural	45-54	facility7	ART_976102	BC_715852
26-Feb-24	NA	NA	9-May-24	Scale - 1	female_breastfeeding	Rural	15-24	facility7	ART_976102	BC_934191
27-Feb-24	NA	NA	21-May-24	Scale - 1	NA	Rural	NA	facility7	ART_976102	BC_231634
29-Dec-23	NA	NA	15-Feb-24	Scale - 1	female_non_pregnant	Rural	35-44	facility7	ART_976102	BC_664846
12-Dec-23	15-Feb-24	NA	15-Feb-24	Scale - 1	female_non_pregnant	Rural	45-54	facility7	ART_976102	BC_902888
8-Dec-23	25-Jan-24	NA	25-Jan-24	Scale - 1	female_non_pregnant	Rural	45-54	facility7	ART_976102	BC_429967
12-Dec-23	15-Feb-24	NA	15-Feb-24	Scale - 1	female_non_pregnant	Rural	35-44	facility7	ART_976102	BC_332594
13-Dec-23	NA	NA	25-Jan-24	Scale - 1	female_non_pregnant	Rural	35-44	facility7	ART_976102	BC_504707
12-Dec-23	NA	NA	17-Feb-24	Scale - 1	female_breastfeeding	Rural	35-44	facility7	ART_976102	BC_926715
8-Dec-23	NA	NA	28-Jan-24	Scale - 1	missingunknown	Rural	45-54	facility7	ART_976102	BC_504335
13-Dec-23	25-Jan-24	NA	25-Jan-24	Scale - 1	male	Rural	55+	facility7	ART_976102	BC_864667
8-Dec-23	NA	NA	26-Jan-24	Scale - 1	male	Rural	35-44	facility7	ART_976102	BC_789878
21-Dec-23	NA	NA	15-Feb-24	Scale - 1	female_non_pregnant	Rural	25-34	facility7	ART_976102	BC_222317
26-Feb-24	NA	NA	9-May-24	Scale - 1	female_non_pregnant	Rural	>15	facility7	ART_976102	BC_355291
26-Feb-24	NA	NA	9-May-24	Scale - 1	female_non_pregnant	Rural	45-54	facility7	ART_976102	BC_732042
27-Feb-24	NA	NA	21-May-24	Scale - 1	NA	Rural	NA	facility7	ART_976102	BC_308727
28-Feb-24	NA	NA	21-May-24	Scale - 1	NA	Rural	NA	facility7	ART_976102	BC_333778
27-Feb-24	NA	NA	21-May-24	Scale - 1	NA	Rural	NA	facility7	ART_976102	BC_155197
26-Feb-24	NA	NA	9-May-24	Scale - 1	female_non_pregnant	Rural	45-54	facility7	ART_976102	BC_420271
26-Feb-24	NA	NA	9-May-24	Scale - 1	female_non_pregnant	Rural	35-44	facility7	ART_976102	BC_175317
12-Jan-24	NA	NA	9-May-24	Scale - 1	female_non_pregnant	Rural	35-44	facility7	ART_976102	BC_511322
16-Jan-24	NA	NA	9-May-24	Scale - 1	female_non_pregnant	Rural	35-44	facility7	ART_976102	BC_298633
15-Dec-23	12-Feb-24	NA	27-Jan-24	Scale - 1	female_breastfeeding	Rural	35-44	facility7	ART_976102	BC_541117
15-Dec-23	12-Feb-24	NA	27-Jan-24	Scale - 1	female_non_pregnant	Rural	35-44	facility7	ART_976102	BC_861671
18-Dec-23	NA	NA	27-Jan-24	Scale - 1	male	Rural	45-54	facility7	ART_976102	BC_711785
19-Dec-23	NA	NA	25-Jan-24	Scale - 1	male	Rural	55+	facility7	ART_976102	BC_639270
15-Dec-23	12-Feb-24	NA	27-Jan-24	Scale - 1	female_pregnant	Rural	25-34	facility7	ART_976102	BC_386453
21-Dec-23	NA	NA	20-Feb-24	Scale - 1	male	Rural	35-44	facility7	ART_976102	BC_754685
18-Dec-23	NA	NA	27-Jan-24	Scale - 1	female_non_pregnant	Rural	25-34	facility7	ART_976102	BC_336750
8-Jan-24	NA	NA	9-May-24	Scale - 1	female_non_pregnant	Rural	55+	facility7	ART_976102	BC_452004
26-Jan-24	NA	NA	NA	Scale - 1	male	Rural	45-54	facility7	ART_976102	BC_664946
23-Jan-24	NA	NA	NA	Scale - 1	female_non_pregnant	Rural	45-54	facility7	ART_976102	BC_514827
27-Feb-24	NA	NA	21-May-24	Scale - 1	NA	Rural	NA	facility7	ART_976102	BC_349253
6-Feb-24	NA	NA	9-May-24	Scale - 1	female_non_pregnant	Rural	45-54	facility7	ART_976102	BC_363759
8-Feb-24	NA	NA	9-May-24	Scale - 1	male	Rural	45-54	facility7	ART_976102	BC_642516
12-Feb-24	NA	NA	9-May-24	Scale - 1	male	Rural	35-44	facility7	ART_976102	BC_170526
19-Feb-24	NA	NA	9-May-24	Scale - 1	female_non_pregnant	Rural	35-44	facility7	ART_976102	BC_329420
16-Feb-24	NA	NA	9-May-24	Scale - 1	female_non_pregnant	Rural	15-24	facility7	ART_976102	BC_283007
12-Feb-24	NA	NA	9-May-24	Scale - 1	male	Rural	35-44	facility7	ART_976102	BC_435632
13-Feb-24	NA	NA	9-May-24	Scale - 1	female_non_pregnant	Rural	>15	facility7	ART_976102	BC_434450
14-Feb-24	NA	NA	9-May-24	Scale - 1	missingunknown	Rural	25-34	facility7	ART_976102	BC_453374
13-Feb-24	NA	NA	NA	Scale - 1	NA	Rural	NA	facility7	ART_976102	BC_496741
12-Feb-24	NA	NA	9-May-24	Scale - 1	male	Rural	25-34	facility7	ART_976102	BC_318452
13-Feb-24	NA	NA	9-May-24	Scale - 1	male	Rural	45-54	facility7	ART_976102	BC_564359
5-Feb-24	NA	NA	NA	Scale - 1	female_non_pregnant	Rural	55+	facility7	ART_976102	BC_254409
6-Feb-24	NA	NA	9-May-24	Scale - 1	female_non_pregnant	Rural	55+	facility7	ART_976102	BC_214931
8-Feb-24	NA	NA	9-Feb-24	Scale - 1	male	Rural	55+	facility7	ART_976102	BC_224185
5-Feb-24	NA	NA	NA	Scale - 1	female_non_pregnant	Rural	45-54	facility7	ART_976102	BC_421912
25-Jan-24	NA	NA	NA	Scale - 1	female_non_pregnant	Rural	45-54	facility7	ART_976102	BC_601550
30-Nov-23	NA	NA	NA	Scale - 1	female_breastfeeding	Rural	35-44	facility7	ART_888735	BC_212830
30-Nov-23	10-Jan-24	NA	7-Jan-24	Scale - 1	male	Rural	35-44	facility7	ART_888735	BC_426288
30-Nov-23	10-Jan-24	NA	7-Jan-24	Scale - 1	female_non_pregnant	Rural	45-54	facility7	ART_888735	BC_436965
19-Jan-24	NA	NA	NA	Scale - 1	male	Rural	45-54	facility7	ART_220336	BC_931293
4-Jun-24	NA	NA	3-Jul-24	Scale - 1	missingunknown	Rural	45-54	facility7	ART_908202	BC_975506
8-Nov-23	29-Dec-23	NA	23-Dec-23	Scale - 1	male	Rural	45-54	facility7	ART_133441	BC_420475
13-Dec-23	25-Jan-24	14-Mar-24	25-Jan-24	Scale - 1	female_non_pregnant	Rural	45-54	facility7	ART_209436	BC_359597
31-Oct-23	24-May-24	NA	23-Dec-23	Scale - 1	female_breastfeeding	Rural	35-44	facility7	ART_430956	BC_692078
6-Nov-23	NA	NA	23-Dec-23	Scale - 1	male	Rural	55+	facility7	ART_430956	BC_824116
31-Oct-23	24-May-24	NA	23-Dec-23	Scale - 1	female_non_pregnant	Rural	55+	facility7	ART_430956	BC_184725
6-Feb-24	NA	NA	NA	Scale - 1	NA	Rural	NA	facility7	ART_859074	BC_459525
15-Nov-23	NA	NA	20-Jan-24	Scale - 1	male	Rural	45-54	facility7	ART_592730	BC_229818
15-Feb-24	NA	NA	9-May-24	Scale - 1	female_non_pregnant	Rural	55+	facility7	ART_139149	BC_702616
27-Jun-24	NA	NA	26-Jul-24	Scale - 1	female_non_pregnant	Rural	45-54	facility7	ART_800533	BC_257851
8-Feb-24	6-Mar-24	NA	6-Mar-24	Scale - 1	female_non_pregnant	Rural	45-54	facility7	ART_785895	BC_455559
30-Nov-23	10-Jan-24	NA	7-Jan-24	Scale - 1	female_non_pregnant	Rural	45-54	facility7	ART_129443	BC_250442
1-Jun-24	NA	NA	5-Jul-24	Scale - 1	female_non_pregnant	Rural	15-24	facility7	ART_821198	BC_303270
9-Jan-24	9-May-24	9-May-24	9-May-24	Scale - 1	female_non_pregnant	Rural	35-44	facility7	ART_585389	BC_749599
18-Jun-24	NA	NA	9-Jul-24	Scale - 1	missingunknown	Rural	45-54	facility7	ART_288058	BC_430302
15-Nov-23	20-Jan-24	NA	20-Jan-24	Scale - 1	female_non_pregnant	Rural	45-54	facility7	ART_813136	BC_321934
8-Jan-24	NA	NA	9-May-24	Scale - 1	female_non_pregnant	Rural	45-54	facility7	ART_944197	BC_261243
5-Dec-23	10-Jan-24	NA	7-Jan-24	Scale - 1	male	Rural	55+	facility7	ART_871346	BC_787054
27-Feb-24	NA	23-May-24	21-May-24	Scale - 1	NA	Rural	NA	facility7	ART_394960	BC_318549
1-Jun-24	3-Jul-24	3-Jul-24	3-Jul-24	Scale - 1	female_non_pregnant	Rural	25-34	facility7	ART_441316	BC_177973
1-Jun-24	NA	NA	3-Jul-24	Scale - 1	missingunknown	Rural	15-24	facility7	ART_120695	BC_680532
15-Dec-23	NA	NA	27-Jan-24	Scale - 1	NA	Rural	NA	facility7	ART_972591	BC_976512
17-Nov-23	20-Jan-24	NA	20-Jan-24	Scale - 1	female_non_pregnant	Rural	25-34	facility7	ART_675338	BC_197572
22-Jan-24	NA	NA	NA	Scale - 1	female_non_pregnant	Rural	35-44	facility7	ART_393709	BC_114785
5-Dec-23	NA	NA	27-Jan-24	Scale - 1	female_non_pregnant	Rural	25-34	facility7	ART_363146	BC_612810
18-Jun-24	NA	NA	NA	Scale - 1	NA	Rural	NA	facility7	ART_574141	BC_838975
17-Nov-23	20-Jan-24	20-Jan-24	20-Jan-24	Scale - 1	male	Rural	25-34	facility7	ART_971340	BC_663363
14-Feb-24	NA	NA	9-May-24	Scale - 1	female_non_pregnant	Rural	25-34	facility7	ART_301283	BC_908933
21-Feb-24	NA	NA	9-May-24	Scale - 1	female_non_pregnant	Rural	55+	facility7	ART_793343	BC_823332
13-Feb-24	NA	NA	9-May-24	Scale - 1	female_non_pregnant	Rural	15-24	facility7	ART_793343	BC_958690
12-Dec-23	15-Feb-24	15-Feb-24	15-Feb-24	Scale - 1	female_non_pregnant	Rural	45-54	facility7	ART_842868	BC_293265
31-Jan-24	NA	NA	NA	Scale - 1	female_non_pregnant	Rural	45-54	facility7	ART_358117	BC_193492
23-May-24	NA	NA	3-Jul-24	Scale - 1	female_non_pregnant	Rural	45-54	facility7	ART_735155	BC_652511
3-Nov-23	10-Jan-24	23-Dec-23	23-Dec-23	Scale - 1	male	Rural	35-44	facility7	ART_812144	BC_672848
3-Nov-23	10-Jan-24	23-Dec-23	23-Dec-23	Scale - 1	male	Rural	35-44	facility7	ART_812144	BC_333028
12-Dec-23	15-Feb-24	NA	15-Feb-24	Scale - 1	male	Rural	45-54	facility7	ART_769991	BC_332209
12-Jan-24	NA	NA	9-May-24	Scale - 1	male	Rural	35-44	facility7	ART_420228	BC_487069
12-Jan-24	NA	NA	9-May-24	Scale - 1	female_non_pregnant	Rural	25-34	facility7	ART_420228	BC_164851
16-Jan-24	NA	NA	9-May-24	Scale - 1	male	Rural	45-54	facility7	ART_284618	BC_175140
15-Feb-24	22-May-24	22-May-24	9-May-24	Scale - 1	female_non_pregnant	Rural	45-54	facility7	ART_124225	BC_681031
12-Dec-23	NA	NA	16-Feb-24	Scale - 1	female_non_pregnant	Rural	45-54	facility7	ART_882221	BC_953499
12-Dec-23	15-Feb-24	NA	15-Feb-24	Scale - 1	male	Rural	45-54	facility7	ART_882221	BC_662216
6-Nov-23	11-Jan-24	NA	31-Dec-23	Scale - 1	female_non_pregnant	Rural	55+	facility7	ART_240079	BC_629102
10-Jan-24	NA	NA	9-May-24	Scale - 1	female_breastfeeding	Rural	25-34	facility7	ART_319391	BC_363138
5-Feb-24	5-Mar-24	NA	5-Mar-24	Scale - 1	female_non_pregnant	Rural	35-44	facility7	ART_699171	BC_239865
4-Jun-24	NA	NA	3-Jul-24	Scale - 1	male	Rural	35-44	facility7	ART_312697	BC_446974
20-Dec-23	NA	NA	15-Feb-24	Scale - 1	female_non_pregnant	Rural	55+	facility7	ART_151416	BC_409773
14-Dec-23	NA	16-May-24	9-May-24	Scale - 1	female_non_pregnant	Rural	45-54	facility7	ART_912112	BC_242558
22-Jan-24	NA	NA	NA	Scale - 1	NA	Rural	NA	facility7	ART_401603	BC_235390
14-Dec-23	9-May-24	NA	9-May-24	Scale - 1	NA	Rural	NA	facility4	ART_164934	BC_714098
2-Feb-24	9-May-24	NA	9-May-24	Scale - 2	male	Rural	55+	facility5	ART_672474	BC_620258
16-Nov-23	30-Jan-24	NA	1-Jan-24	Scale - 1	female_non_pregnant	Urban	35-44	facility6	ART_398716	BC_637339
8-Feb-24	NA	NA	23-May-24	Scale - 2	female_non_pregnant	Rural	45-54	facility5	ART_678334	BC_620258
2-Feb-24	NA	NA	NA	Scale - 2	NA	Rural	NA	facility5	ART_462792	BC_620258
25-Jan-24	9-May-24	NA	9-May-24	Scale - 1	male	Rural	35-44	facility4	ART_681424	BC_947510
8-Feb-24	NA	NA	3-Jul-24	Scale - 2	male	Rural	45-54	facility5	ART_267162	BC_620258
10-Nov-23	30-Jan-24	23-Jan-24	1-Jan-24	Scale - 1	female_non_pregnant	Urban	35-44	facility6	ART_475377	BC_988600
13-Feb-24	NA	NA	9-May-24	Scale - 2	female_non_pregnant	Rural	25-34	facility14	ART_140268	BC_491375
29-Nov-23	4-Jan-24	NA	4-Jan-24	Pilot	NA	Rural	NA	facility2	ART_857934	BC_647862
2-Jan-24	16-Feb-24	NA	15-Feb-24	Scale - 1	NA	Rural	NA	facility8	ART_927625	BC_543912
23-Nov-23	9-May-24	NA	9-May-24	Scale - 1	female_non_pregnant	Rural	35-44	facility4	ART_367535	BC_981184
23-Aug-23	NA	NA	5-Nov-23	Pilot	NA	Rural	NA	facility2	ART_145029	BC_315635
14-Aug-23	NA	NA	6-Nov-23	Pilot	NA	Rural	NA	facility2	ART_459559	BC_292167
4-Jan-24	9-May-24	NA	9-May-24	Scale - 1	male	Rural	45-54	facility4	ART_132709	BC_290769
27-Dec-23	16-Feb-24	NA	14-Feb-24	Pilot	NA	Rural	NA	facility2	ART_124789	BC_185027
22-Nov-23	4-Jan-24	NA	4-Jan-24	Pilot	NA	Rural	NA	facility2	ART_432548	BC_368373
20-Nov-23	5-Jan-24	NA	5-Jan-24	Pilot	female_non_pregnant	Rural	45-54	facility2	ART_752808	BC_465291
16-Nov-23	9-May-24	NA	9-May-24	Scale - 1	female_non_pregnant	Rural	45-54	facility4	ART_233544	BC_162960
12-Jul-23	12-Feb-24	NA	12-Aug-23	Pilot	NA	Rural	NA	facility2	ART_546033	BC_615386
16-Feb-24	3-Jul-24	NA	3-Jul-24	Scale - 2	female_non_pregnant	Urban	45-54	facility9	ART_477145	BC_887538
31-Jan-24	NA	NA	24-Feb-24	Pilot	male	Rural	45-54	facility2	ART_512152	BC_923798
24-Nov-23	30-Jan-24	2-Jan-24	1-Jan-24	Scale - 1	female_non_pregnant	Urban	45-54	facility6	ART_274872	BC_942392
10-Nov-23	30-Jan-24	NA	1-Jan-24	Scale - 1	female_non_pregnant	Urban	45-54	facility6	ART_482493	BC_194176
1-Feb-24	9-May-24	NA	9-May-24	Scale - 2	male	Rural	55+	facility5	ART_470663	BC_620258
19-Jul-23	NA	NA	12-Aug-23	Pilot	NA	Rural	NA	facility2	ART_313493	BC_380400
9-Oct-23	NA	NA	5-Nov-23	Pilot	NA	Urban	NA	facility1	ART_150035	BC_751781
23-Nov-23	30-Jan-24	1-Jan-24	1-Jan-24	Scale - 1	male	Urban	55+	facility6	ART_445241	BC_753562
28-Feb-24	9-May-24	NA	9-May-24	Scale - 2	male	Urban	45-54	facility9	ART_524287	BC_467945
22-Nov-23	30-Jan-24	NA	2-Jan-24	Scale - 1	female_non_pregnant	Urban	45-54	facility6	ART_806173	BC_386374
2-Feb-24	9-May-24	NA	9-May-24	Scale - 2	female_non_pregnant	Rural	25-34	facility5	ART_503389	BC_620258
15-Nov-23	29-Jan-24	NA	29-Jan-24	Pilot	male	Rural	45-54	facility2	ART_771380	BC_767839
19-Dec-23	NA	NA	9-May-24	Scale - 1	female_non_pregnant	Urban	55+	facility6	ART_113938	BC_693579
28-Nov-23	NA	NA	15-Dec-23	Scale - 1	female_non_pregnant	Urban	35-44	facility11	ART_582320	BC_907917
23-Nov-23	3-Jul-24	NA	3-Jul-24	Scale - 1	female_breastfeeding	Rural	15-24	facility4	ART_823805	BC_542178
23-Nov-23	9-May-24	NA	9-May-24	Scale - 1	male	Rural	45-54	facility4	ART_989239	BC_261941
23-Nov-23	9-May-24	9-May-24	9-May-24	Scale - 1	female_non_pregnant	Rural	45-54	facility4	ART_989239	BC_674305
29-Feb-24	NA	NA	10-May-24	Scale - 1	female_non_pregnant	Rural	35-44	facility4	ART_550754	BC_620258
23-Nov-23	NA	NA	5-Jan-24	Scale - 1	female_non_pregnant	Rural	45-54	facility7	ART_135543	BC_800170
8-Feb-24	NA	NA	NA	Scale - 2	NA	Rural	NA	facility5	ART_579830	BC_788154
7-Dec-23	9-May-24	NA	9-May-24	Scale - 1	female_non_pregnant	Rural	55+	facility4	ART_636621	BC_330530
28-Dec-23	NA	NA	NA	Scale - 1	female_non_pregnant	Rural	35-44	facility4	ART_785451	BC_732973
11-Jan-24	9-May-24	9-May-24	9-May-24	Scale - 1	male	Rural	45-54	facility4	ART_113447	BC_192848
29-Nov-23	NA	NA	NA	Pilot	NA	Rural	NA	facility2	ART_109045	BC_175148
3-Jul-23	NA	NA	12-Aug-23	Pilot	NA	Rural	NA	facility2	ART_195108	BC_287773
14-Jul-23	NA	NA	12-Aug-23	Pilot	NA	Rural	NA	facility2	ART_706284	BC_973362
6-Nov-23	NA	NA	NA	Scale - 1	female_pregnant	Rural	25-34	facility4	ART_241918	BC_781926
15-Feb-24	9-May-24	NA	9-May-24	Scale - 2	male	Rural	55+	facility5	ART_700083	BC_620258
15-Feb-24	9-May-24	NA	9-May-24	Scale - 2	female_non_pregnant	Rural	25-34	facility5	ART_944983	BC_620258
10-Jan-24	4-Mar-24	NA	4-Mar-24	Pilot	male	Rural	25-34	facility2	ART_476968	BC_817217
19-Dec-23	26-Jan-24	18-Feb-24	26-Jan-24	Pilot	female_non_pregnant	Rural	35-44	facility2	ART_109470	BC_159787
14-Dec-23	18-Jan-24	NA	18-Jan-24	Scale - 1	female_non_pregnant	Urban	35-44	facility6	ART_133713	BC_204710
30-Nov-23	9-May-24	NA	9-May-24	Scale - 1	male	Rural	45-54	facility4	ART_730216	BC_599136
10-Nov-23	8-Dec-23	8-Dec-23	8-Dec-23	Scale - 1	NA	Rural	NA	facility8	ART_759008	BC_479583
14-Nov-23	30-Jan-24	20-Mar-24	1-Jan-24	Scale - 1	female_non_pregnant	Urban	45-54	facility6	ART_180074	BC_853477
12-Jan-24	9-Feb-24	10-Feb-24	9-Feb-24	Pilot	NA	Rural	NA	facility2	ART_641808	BC_917944
22-Nov-23	NA	NA	NA	Pilot	NA	Rural	NA	facility2	ART_991853	BC_271788
16-Nov-23	9-May-24	10-May-24	9-May-24	Scale - 1	male	Rural	25-34	facility4	ART_296839	BC_451659
20-Dec-23	26-Jan-24	NA	26-Jan-24	Pilot	male	Rural	35-44	facility2	ART_587460	BC_843297
30-Nov-23	9-May-24	NA	9-May-24	Scale - 1	male	Rural	55+	facility4	ART_637180	BC_416363
16-Feb-24	3-Jul-24	NA	3-Jul-24	Scale - 2	female_non_pregnant	Urban	55+	facility9	ART_706256	BC_855302
20-Dec-23	9-May-24	NA	9-May-24	Scale - 1	NA	Rural	NA	facility4	ART_334438	BC_548507
14-Feb-24	19-Mar-24	NA	8-Mar-24	Pilot	NA	Rural	NA	facility2	ART_475467	BC_496446
19-Feb-24	19-Mar-24	NA	8-Mar-24	Scale - 2	male	Urban	55+	facility10	ART_769969	BC_431496
9-Nov-23	30-Jan-24	17-Jan-24	1-Jan-24	Scale - 1	female_non_pregnant	Urban	35-44	facility6	ART_555554	BC_915593
31-Jan-24	NA	NA	24-Feb-24	Pilot	male	Rural	55+	facility2	ART_804173	BC_782932
28-Nov-23	NA	1-Jan-24	1-Jan-24	Scale - 1	male	Urban	55+	facility6	ART_176990	BC_745126
28-Nov-23	NA	10-Jan-24	1-Jan-24	Scale - 1	female_non_pregnant	Urban	35-44	facility6	ART_487101	BC_187885
28-Nov-23	NA	1-Jan-24	1-Jan-24	Scale - 1	female_non_pregnant	Urban	25-34	facility6	ART_440771	BC_366632
28-Nov-23	NA	NA	NA	Scale - 1	NA	Urban	NA	facility6	ART_393532	BC_335096
3-Jun-24	NA	NA	6-Jul-24	Scale - 1	female_non_pregnant	Urban	45-54	facility6	ART_368476	BC_767202
27-Jun-24	NA	NA	9-Jul-24	Scale - 1	female_non_pregnant	Urban	35-44	facility6	ART_962633	BC_874672
19-Jun-24	NA	NA	3-Jul-24	Scale - 1	female_non_pregnant	Urban	35-44	facility6	ART_567125	BC_629036
28-Nov-23	NA	NA	1-Jan-24	Scale - 1	female_non_pregnant	Urban	25-34	facility6	ART_741206	BC_625721
28-Nov-23	NA	2-Jan-24	2-Jan-24	Scale - 1	female_non_pregnant	Urban	25-34	facility6	ART_996045	BC_652015
28-Nov-23	NA	1-Jan-24	1-Jan-24	Scale - 1	female_non_pregnant	Urban	35-44	facility6	ART_942222	BC_836121
5-Jan-24	30-Jan-24	NA	28-Jan-24	Scale - 1	female_non_pregnant	Urban	35-44	facility6	ART_285887	BC_163812
22-Nov-23	NA	NA	1-Jan-24	Scale - 1	female_non_pregnant	Urban	45-54	facility6	ART_100673	BC_898033
13-Feb-24	13-Mar-24	8-Mar-24	8-Mar-24	Scale - 1	female_non_pregnant	Urban	45-54	facility6	ART_423332	BC_783987
26-Jun-24	NA	8-Jul-24	8-Jul-24	Scale - 1	female_non_pregnant	Urban	55+	facility6	ART_553072	BC_271845
20-Feb-24	9-May-24	9-May-24	9-May-24	Scale - 2	male	Rural	35-44	facility5	ART_126233	BC_620258
10-Nov-23	30-Jan-24	4-Jan-24	1-Jan-24	Scale - 1	female_non_pregnant	Urban	35-44	facility6	ART_215841	BC_805774
15-Feb-24	9-May-24	NA	9-May-24	Scale - 2	female_non_pregnant	Rural	35-44	facility5	ART_781214	BC_620258
13-Nov-23	NA	NA	1-Jan-24	Scale - 1	male	Urban	55+	facility6	ART_955178	BC_226375
7-Feb-24	NA	NA	9-May-24	Scale - 2	male	Urban	55+	facility13	ART_107102	BC_175676
23-Feb-24	10-May-24	NA	9-May-24	Scale - 2	female_non_pregnant	Urban	55+	facility9	ART_994050	BC_349482
20-Oct-23	3-Jan-24	NA	9-Dec-23	Pilot	NA	Rural	NA	facility2	ART_754732	BC_536753
4-Jul-23	NA	3-Jun-24	7-Oct-23	Pilot	NA	Rural	NA	facility2	ART_971710	BC_240089
4-Jul-23	NA	NA	25-Aug-23	Pilot	NA	Rural	NA	facility2	ART_232833	BC_327863
8-Aug-23	NA	NA	6-Oct-23	Pilot	NA	Rural	NA	facility2	ART_869552	BC_226162
29-Nov-23	4-Jan-24	NA	4-Jan-24	Pilot	NA	Rural	NA	facility2	ART_651538	BC_837791
9-Nov-23	3-Jan-24	NA	1-Jan-24	Pilot	male	Rural	45-54	facility2	ART_169960	BC_378834
27-Oct-23	3-Jan-24	NA	1-Jan-24	Pilot	NA	Rural	NA	facility2	ART_975129	BC_646334
22-Nov-23	4-Jan-24	NA	4-Jan-24	Pilot	NA	Rural	NA	facility2	ART_818521	BC_783974
8-Nov-23	18-Jan-24	25-Jan-24	18-Jan-24	Pilot	male	Rural	55+	facility2	ART_474765	BC_742665
8-Nov-23	18-Jan-24	NA	18-Jan-24	Pilot	male	Rural	35-44	facility2	ART_482567	BC_186397
5-Jul-23	NA	NA	6-Oct-23	Pilot	NA	Rural	NA	facility2	ART_839315	BC_226641
24-Nov-23	5-Jan-24	NA	5-Jan-24	Pilot	male	Rural	45-54	facility2	ART_197920	BC_449321
18-Oct-23	NA	NA	8-Dec-23	Pilot	NA	Rural	NA	facility2	ART_179942	BC_479560
11-Aug-23	NA	7-Nov-23	5-Nov-23	Pilot	NA	Rural	NA	facility2	ART_756966	BC_279292
25-Oct-23	3-Jan-24	1-Jan-24	1-Jan-24	Pilot	NA	Rural	NA	facility2	ART_351716	BC_842788
8-Nov-23	18-Jan-24	NA	18-Jan-24	Pilot	female_non_pregnant	Rural	25-34	facility2	ART_798750	BC_689479
25-Oct-23	3-Jan-24	NA	1-Jan-24	Pilot	NA	Rural	NA	facility2	ART_769662	BC_977641
10-Aug-23	NA	NA	5-Nov-23	Pilot	NA	Rural	NA	facility2	ART_691434	BC_233879
9-Aug-23	NA	NA	6-Oct-23	Pilot	NA	Rural	NA	facility2	ART_855232	BC_390270
8-Nov-23	20-Jan-24	NA	20-Jan-24	Pilot	male	Rural	45-54	facility2	ART_816393	BC_206699
25-Oct-23	3-Jan-24	NA	1-Jan-24	Pilot	NA	Rural	NA	facility2	ART_503028	BC_155440
18-Oct-23	3-Jan-24	NA	12-Dec-23	Pilot	NA	Rural	NA	facility2	ART_857734	BC_839714
11-Jul-23	NA	NA	12-Aug-23	Pilot	NA	Rural	NA	facility2	ART_570606	BC_557646
7-Feb-24	NA	NA	24-Feb-24	Pilot	NA	Rural	NA	facility2	ART_570606	BC_752334
23-Oct-23	NA	NA	NA	Pilot	NA	Rural	NA	facility2	ART_958473	BC_774910
29-Nov-23	4-Jan-24	4-Jan-24	4-Jan-24	Pilot	NA	Rural	NA	facility2	ART_584143	BC_562019
18-Oct-23	3-Jan-24	NA	8-Dec-23	Pilot	NA	Rural	NA	facility2	ART_670626	BC_114608
8-Nov-23	19-Jan-24	19-Jan-24	19-Jan-24	Pilot	female_non_pregnant	Rural	45-54	facility2	ART_490934	BC_606003
25-Oct-23	3-Jan-24	NA	8-Dec-23	Pilot	NA	Rural	NA	facility2	ART_765916	BC_241353
7-Jul-23	NA	NA	12-Aug-23	Pilot	NA	Rural	NA	facility2	ART_775166	BC_172505
9-Aug-23	NA	7-Oct-23	6-Oct-23	Pilot	NA	Rural	NA	facility2	ART_585118	BC_672260
19-Jul-23	NA	NA	12-Aug-23	Pilot	NA	Rural	NA	facility2	ART_829050	BC_594180
10-Jul-23	NA	NA	12-Aug-23	Pilot	NA	Rural	NA	facility2	ART_801488	BC_713898
27-Nov-23	5-Jan-24	NA	5-Jan-24	Pilot	male	Rural	25-34	facility2	ART_689595	BC_194782
19-Jul-23	NA	NA	12-Aug-23	Pilot	NA	Rural	NA	facility2	ART_885781	BC_253938
25-Oct-23	3-Jan-24	NA	1-Jan-24	Pilot	NA	Rural	NA	facility2	ART_915054	BC_560534
19-Jul-23	NA	NA	12-Aug-23	Pilot	NA	Rural	NA	facility2	ART_850312	BC_564074
17-Jan-24	NA	NA	10-Feb-24	Pilot	male	Rural	35-44	facility2	ART_259026	BC_805405
17-Nov-23	5-Jan-24	5-Jan-24	5-Jan-24	Pilot	female_non_pregnant	Rural	35-44	facility2	ART_941640	BC_344980
20-Dec-23	26-Jan-24	NA	26-Jan-24	Pilot	male	Rural	45-54	facility2	ART_807256	BC_165325
14-Jul-23	NA	NA	12-Aug-23	Pilot	NA	Rural	NA	facility2	ART_995282	BC_366600
29-Nov-23	4-Jan-24	NA	4-Jan-24	Pilot	NA	Rural	NA	facility2	ART_851421	BC_516063
17-Jul-23	NA	NA	12-Aug-23	Pilot	NA	Rural	NA	facility2	ART_363990	BC_459440
8-Jul-23	NA	NA	12-Aug-23	Pilot	NA	Rural	NA	facility2	ART_214453	BC_736590
12-Jun-24	NA	NA	NA	Pilot	NA	Rural	NA	facility2	ART_607636	BC_109543
20-Dec-23	31-Jan-24	NA	31-Jan-24	Pilot	male	Rural	55+	facility2	ART_897707	BC_924857
23-Jan-24	16-Feb-24	NA	16-Feb-24	Pilot	male	Rural	15-24	facility2	ART_292043	BC_965972
29-Nov-23	4-Jan-24	14-Mar-24	4-Jan-24	Pilot	NA	Rural	NA	facility2	ART_741012	BC_591585
17-Jan-24	NA	NA	10-Feb-24	Pilot	female_non_pregnant	Rural	35-44	facility2	ART_335363	BC_759045
7-Feb-24	NA	NA	24-Feb-24	Pilot	NA	Rural	NA	facility2	ART_894843	BC_898413
28-Feb-24	9-May-24	NA	9-May-24	Pilot	NA	Rural	NA	facility2	ART_540186	BC_620258
9-Aug-23	NA	8-Nov-23	5-Nov-23	Pilot	NA	Rural	NA	facility2	ART_860129	BC_507818
17-Jan-24	NA	NA	NA	Pilot	NA	Rural	NA	facility2	ART_408498	BC_863818
12-Jul-23	NA	NA	12-Aug-23	Pilot	NA	Rural	NA	facility2	ART_904966	BC_550715
10-Jan-24	9-Feb-24	NA	9-Feb-24	Pilot	female_non_pregnant	Rural	45-54	facility2	ART_996055	BC_112247
7-Jun-24	3-Jul-24	NA	3-Jul-24	Pilot	NA	Rural	NA	facility2	ART_369254	BC_832840
19-Jun-24	NA	NA	NA	Pilot	NA	Rural	NA	facility2	ART_797298	BC_393472
16-Aug-23	NA	NA	5-Nov-23	Pilot	NA	Rural	NA	facility2	ART_447703	BC_385684
20-Dec-23	26-Jan-24	26-Jan-24	26-Jan-24	Pilot	female_non_pregnant	Rural	35-44	facility2	ART_731275	BC_395986
16-Aug-23	NA	NA	5-Nov-23	Pilot	NA	Rural	NA	facility2	ART_889797	BC_511333
24-Jun-24	NA	NA	NA	Pilot	NA	Rural	NA	facility2	ART_691271	BC_447953
16-Aug-23	NA	NA	8-Nov-23	Pilot	NA	Rural	NA	facility2	ART_711365	BC_316565
27-Jul-23	NA	NA	6-Oct-23	Pilot	NA	Rural	NA	facility2	ART_767442	BC_390717
28-Feb-24	NA	8-May-24	28-Apr-24	Pilot	NA	Rural	NA	facility2	ART_942717	BC_620258
9-Aug-23	NA	NA	6-Nov-23	Pilot	NA	Rural	NA	facility2	ART_535696	BC_133621
1-Dec-23	5-Jan-24	NA	5-Jan-24	Pilot	female_non_pregnant	Rural	45-54	facility2	ART_458228	BC_345192
16-Aug-23	NA	NA	7-Nov-23	Pilot	NA	Rural	NA	facility2	ART_181622	BC_596769
14-Feb-24	15-Mar-24	8-Mar-24	8-Mar-24	Pilot	NA	Rural	NA	facility2	ART_273939	BC_274806
26-Jun-24	NA	NA	5-Jul-24	Pilot	NA	Rural	NA	facility2	ART_949952	BC_620258
17-Jan-24	9-Feb-24	9-Feb-24	9-Feb-24	Pilot	male	Rural	35-44	facility2	ART_484575	BC_524264
2-Aug-23	NA	NA	25-Aug-23	Pilot	NA	Rural	NA	facility2	ART_413329	BC_595442
23-Aug-23	NA	7-Nov-23	5-Nov-23	Pilot	NA	Rural	NA	facility2	ART_512185	BC_959413
16-Aug-23	3-Jan-24	NA	9-Nov-23	Pilot	NA	Rural	NA	facility2	ART_164686	BC_245836
7-Feb-24	NA	NA	24-Feb-24	Pilot	NA	Rural	NA	facility2	ART_412100	BC_316968
2-Aug-23	NA	NA	25-Aug-23	Pilot	NA	Rural	NA	facility2	ART_908743	BC_723273
27-Jul-23	NA	NA	7-Oct-23	Pilot	NA	Rural	NA	facility2	ART_295424	BC_814923
9-Aug-23	NA	NA	6-Oct-23	Pilot	NA	Rural	NA	facility2	ART_353111	BC_599773
23-May-24	NA	3-Jul-24	3-Jul-24	Pilot	NA	Rural	NA	facility2	ART_173795	BC_620258
23-Aug-23	3-Jan-24	NA	8-Dec-23	Pilot	NA	Rural	NA	facility2	ART_560059	BC_344220
16-Aug-23	NA	NA	8-Nov-23	Pilot	NA	Rural	NA	facility2	ART_617460	BC_603602
2-Aug-23	NA	NA	25-Aug-23	Pilot	NA	Rural	NA	facility2	ART_444630	BC_466026
7-Jun-24	NA	NA	3-Jul-24	Pilot	NA	Rural	NA	facility2	ART_644726	BC_952336
2-Aug-23	NA	NA	25-Aug-23	Pilot	NA	Rural	NA	facility2	ART_298609	BC_461659
27-Jul-23	NA	NA	25-Aug-23	Pilot	NA	Rural	NA	facility2	ART_758647	BC_983404
12-Jul-23	NA	NA	12-Aug-23	Pilot	NA	Rural	NA	facility2	ART_984951	BC_888733
27-Jul-23	NA	NA	6-Oct-23	Pilot	NA	Rural	NA	facility2	ART_111158	BC_151432
20-Dec-23	4-Feb-24	NA	4-Feb-24	Pilot	male	Rural	35-44	facility2	ART_172777	BC_759950
12-Jul-23	NA	NA	12-Aug-23	Pilot	NA	Rural	NA	facility2	ART_463395	BC_254933
10-Jan-24	9-Feb-24	NA	9-Feb-24	Pilot	female_non_pregnant	Rural	55+	facility2	ART_486761	BC_627928
20-Dec-23	26-Jan-24	NA	26-Jan-24	Pilot	NA	Rural	NA	facility2	ART_258715	BC_316608
2-Aug-23	NA	NA	25-Aug-23	Pilot	NA	Rural	NA	facility2	ART_443290	BC_679789
27-Jul-23	NA	NA	25-Aug-23	Pilot	NA	Rural	NA	facility2	ART_681723	BC_393853
16-Aug-23	NA	NA	7-Nov-23	Pilot	NA	Rural	NA	facility2	ART_877079	BC_583176
5-Jun-24	NA	NA	3-Jul-24	Pilot	NA	Rural	NA	facility2	ART_664990	BC_618084
16-Aug-23	3-Jan-24	NA	5-Nov-23	Pilot	NA	Rural	NA	facility2	ART_505682	BC_190141
18-Aug-23	3-Jan-24	NA	8-Dec-23	Pilot	NA	Rural	NA	facility2	ART_505682	BC_835888
13-Jul-23	NA	NA	12-Aug-23	Pilot	NA	Rural	NA	facility2	ART_602761	BC_865927
16-Aug-23	NA	NA	7-Nov-23	Pilot	NA	Rural	NA	facility2	ART_186871	BC_865616
20-Dec-23	26-Jan-24	19-Mar-24	26-Jan-24	Pilot	female_non_pregnant	Rural	25-34	facility2	ART_559079	BC_682158
23-Aug-23	3-Jan-24	NA	9-Nov-23	Pilot	NA	Rural	NA	facility2	ART_924892	BC_371028
25-Jan-24	NA	NA	17-Feb-24	Pilot	NA	Rural	NA	facility2	ART_924892	BC_591205
17-Aug-23	3-Jan-24	NA	8-Nov-23	Pilot	NA	Rural	NA	facility2	ART_134621	BC_406588
19-Jul-23	NA	NA	NA	Pilot	NA	Rural	NA	facility2	ART_670063	BC_106350
19-Jul-23	NA	NA	12-Aug-23	Pilot	NA	Rural	NA	facility2	ART_377270	BC_429586
10-Jan-24	27-Feb-24	NA	27-Feb-24	Pilot	male	Rural	45-54	facility2	ART_236261	BC_655841
13-Jun-24	NA	NA	3-Jul-24	Pilot	NA	Rural	NA	facility2	ART_595064	BC_620258
5-Jun-24	NA	NA	3-Jul-24	Pilot	NA	Rural	NA	facility2	ART_244906	BC_524946
23-Aug-23	3-Jan-24	NA	8-Dec-23	Pilot	NA	Rural	NA	facility2	ART_802347	BC_383536
25-Jan-24	16-Feb-24	NA	16-Feb-24	Pilot	NA	Rural	NA	facility2	ART_104797	BC_327386
23-Aug-23	3-Jan-24	NA	9-Nov-23	Pilot	NA	Rural	NA	facility2	ART_620774	BC_693897
20-Dec-23	26-Jan-24	26-Jan-24	26-Jan-24	Pilot	male	Rural	35-44	facility2	ART_241318	BC_675729
10-Jan-24	29-Feb-24	NA	29-Feb-24	Pilot	female_non_pregnant	Rural	45-54	facility2	ART_301416	BC_137122
22-May-24	3-Jul-24	NA	3-Jul-24	Pilot	NA	Rural	NA	facility2	ART_386091	BC_620258
29-Feb-24	10-May-24	NA	9-May-24	Pilot	NA	Rural	NA	facility2	ART_982424	BC_620258
28-Dec-23	8-Feb-24	NA	8-Feb-24	Pilot	NA	Rural	NA	facility2	ART_547195	BC_773247
27-Jul-23	NA	NA	6-Oct-23	Pilot	NA	Rural	NA	facility2	ART_672127	BC_777552
20-Dec-23	27-Jan-24	NA	27-Jan-24	Pilot	female_non_pregnant	Rural	35-44	facility2	ART_628630	BC_909639
12-Jun-24	NA	NA	3-Jul-24	Pilot	NA	Rural	NA	facility2	ART_312178	BC_417582
2-Aug-23	NA	NA	25-Aug-23	Pilot	NA	Rural	NA	facility2	ART_651969	BC_180510
2-Aug-23	NA	NA	NA	Pilot	NA	Rural	NA	facility2	ART_651969	BC_174805
8-Nov-23	3-Jan-24	NA	1-Jan-24	Pilot	female_non_pregnant	Rural	55+	facility2	ART_933207	BC_214086
6-Jun-24	NA	NA	NA	Pilot	NA	Rural	NA	facility2	ART_158699	BC_919142
17-Jan-24	NA	11-Feb-24	11-Feb-24	Pilot	female_non_pregnant	Rural	25-34	facility2	ART_969193	BC_542324
18-Jan-24	NA	NA	17-Feb-24	Pilot	male	Rural	35-44	facility2	ART_536751	BC_262155
1-Aug-23	NA	NA	25-Aug-23	Pilot	NA	Rural	NA	facility2	ART_202985	BC_285874
9-Aug-23	NA	NA	6-Oct-23	Pilot	NA	Rural	NA	facility2	ART_257889	BC_401431
24-Jan-24	NA	NA	17-Feb-24	Pilot	male	Rural	55+	facility2	ART_392999	BC_517155
5-Jun-24	NA	NA	3-Jul-24	Pilot	NA	Rural	NA	facility2	ART_116224	BC_649076
31-Jan-24	NA	NA	24-Feb-24	Pilot	male	Rural	35-44	facility2	ART_227351	BC_662043
20-Feb-24	9-May-24	NA	9-May-24	Scale - 2	female_non_pregnant	Rural	35-44	facility5	ART_231599	BC_620258
29-Feb-24	19-Mar-24	8-Mar-24	8-Mar-24	Scale - 2	NA	Urban	NA	facility10	ART_321350	BC_335440
2-Feb-24	NA	NA	2-Mar-24	Pilot	NA	Rural	NA	facility12	ART_174685	BC_432984
15-Feb-24	9-May-24	NA	9-May-24	Scale - 2	male	Rural	55+	facility5	ART_343184	BC_620258
16-Aug-23	NA	NA	7-Oct-23	Pilot	NA	Rural	NA	facility12	ART_231734	BC_940316
9-Nov-23	NA	7-Feb-24	1-Jan-24	Scale - 1	male	Urban	55+	facility6	ART_589618	BC_262083
18-Dec-23	NA	NA	31-Dec-23	Scale - 1	female_non_pregnant	Urban	45-54	facility11	ART_558443	BC_158144
18-Jan-24	NA	NA	NA	Scale - 1	NA	Rural	NA	facility8	ART_201265	BC_919637
18-Jan-24	NA	NA	NA	Scale - 1	NA	Rural	NA	facility8	ART_201265	BC_154934
21-Nov-23	24-Nov-23	NA	24-Nov-23	Scale - 1	female	Rural	45-54	facility8	ART_201265	BC_468702
22-Nov-23	NA	NA	NA	Scale - 1	NA	Rural	NA	facility8	ART_201265	BC_184314
28-Jan-24	NA	NA	NA	Scale - 1	NA	Rural	NA	facility8	ART_201265	BC_611552
4-Feb-24	NA	NA	NA	Scale - 1	NA	Rural	NA	facility8	ART_201265	BC_940265
18-Jan-24	NA	NA	15-Feb-24	Scale - 1	NA	Rural	NA	facility8	ART_201265	BC_307419
18-Jan-24	16-Feb-24	NA	15-Feb-24	Scale - 1	NA	Rural	NA	facility8	ART_201265	BC_991046
18-Jan-24	NA	NA	21-Jan-24	Scale - 1	female_non_pregnant	Rural	55+	facility8	ART_201265	BC_619840
23-Nov-23	10-Jan-24	NA	10-Jan-24	Scale - 1	female_non_pregnant	Rural	25-34	facility8	ART_201265	BC_595861
23-Nov-23	10-Jan-24	NA	10-Jan-24	Scale - 1	NA	Rural	NA	facility8	ART_201265	BC_804733
21-Nov-23	NA	NA	NA	Scale - 1	NA	Rural	NA	facility8	ART_201265	BC_946203
22-Nov-23	23-Nov-23	NA	23-Nov-23	Scale - 1	male	Rural	25-34	facility8	ART_201265	BC_662238
17-Nov-23	NA	NA	9-Dec-23	Scale - 1	NA	Rural	NA	facility8	ART_201265	BC_561636
17-Nov-23	NA	NA	9-Dec-23	Scale - 1	NA	Rural	NA	facility8	ART_201265	BC_652133
20-Nov-23	NA	NA	NA	Scale - 1	NA	Rural	NA	facility8	ART_201265	BC_872998
22-Nov-23	NA	NA	NA	Scale - 1	NA	Rural	NA	facility8	ART_201265	BC_896631
20-Nov-23	NA	NA	NA	Scale - 1	NA	Rural	NA	facility8	ART_201265	BC_910978
10-Nov-23	8-Dec-23	NA	8-Dec-23	Scale - 1	NA	Rural	NA	facility8	ART_201265	BC_907944
10-Nov-23	NA	NA	10-Dec-23	Scale - 1	NA	Rural	NA	facility8	ART_201265	BC_231708
22-Nov-23	NA	NA	6-Jan-24	Scale - 1	NA	Rural	NA	facility8	ART_201265	BC_282860
17-Nov-23	NA	NA	NA	Scale - 1	NA	Rural	NA	facility8	ART_201265	BC_761176
21-Nov-23	NA	NA	NA	Scale - 1	NA	Rural	NA	facility8	ART_201265	BC_312096
22-Nov-23	NA	NA	NA	Scale - 1	NA	Rural	NA	facility8	ART_201265	BC_381631
20-Nov-23	NA	NA	NA	Scale - 1	NA	Rural	NA	facility8	ART_201265	BC_824759
22-Nov-23	5-Jan-24	NA	5-Jan-24	Scale - 1	NA	Rural	NA	facility8	ART_201265	BC_501840
22-Nov-23	NA	NA	NA	Scale - 1	NA	Rural	NA	facility8	ART_201265	BC_971146
22-Nov-23	NA	NA	NA	Scale - 1	NA	Rural	NA	facility8	ART_201265	BC_789146
17-Nov-23	NA	NA	9-Dec-23	Scale - 1	NA	Rural	NA	facility8	ART_201265	BC_418075
20-Nov-23	NA	NA	NA	Scale - 1	NA	Rural	NA	facility8	ART_201265	BC_222651
20-Nov-23	NA	NA	NA	Scale - 1	NA	Rural	NA	facility8	ART_201265	BC_978822
17-Nov-23	NA	NA	9-Dec-23	Scale - 1	NA	Rural	NA	facility8	ART_201265	BC_348429
21-Nov-23	NA	NA	NA	Scale - 1	NA	Rural	NA	facility8	ART_201265	BC_979917
17-Nov-23	NA	NA	9-Dec-23	Scale - 1	NA	Rural	NA	facility8	ART_201265	BC_806035
20-Nov-23	NA	NA	NA	Scale - 1	NA	Rural	NA	facility8	ART_201265	BC_717695
20-Nov-23	NA	NA	NA	Scale - 1	NA	Rural	NA	facility8	ART_201265	BC_873583
17-Nov-23	11-Dec-23	NA	9-Dec-23	Scale - 1	NA	Rural	NA	facility8	ART_201265	BC_189155
17-Nov-23	11-Dec-23	NA	9-Dec-23	Scale - 1	NA	Rural	NA	facility8	ART_201265	BC_856147
17-Nov-23	NA	NA	9-Dec-23	Scale - 1	NA	Rural	NA	facility8	ART_201265	BC_682766
17-Nov-23	NA	NA	9-Dec-23	Scale - 1	NA	Rural	NA	facility8	ART_201265	BC_472488
17-Nov-23	NA	NA	9-Dec-23	Scale - 1	NA	Rural	NA	facility8	ART_201265	BC_123120
22-Nov-23	6-Jan-24	NA	6-Jan-24	Scale - 1	NA	Rural	NA	facility8	ART_201265	BC_577610
17-Nov-23	NA	NA	9-Dec-23	Scale - 1	NA	Rural	NA	facility8	ART_201265	BC_571209
17-Nov-23	11-Dec-23	NA	9-Dec-23	Scale - 1	NA	Rural	NA	facility8	ART_201265	BC_445265
21-Nov-23	NA	NA	NA	Scale - 1	NA	Rural	NA	facility8	ART_201265	BC_388464
21-Nov-23	NA	NA	NA	Scale - 1	NA	Rural	NA	facility8	ART_201265	BC_273463
21-Nov-23	NA	NA	NA	Scale - 1	NA	Rural	NA	facility8	ART_201265	BC_885212
17-Nov-23	NA	NA	9-Dec-23	Scale - 1	NA	Rural	NA	facility8	ART_201265	BC_871744
20-Nov-23	5-Jan-24	NA	5-Jan-24	Scale - 1	NA	Rural	NA	facility8	ART_201265	BC_837807
20-Nov-23	NA	NA	NA	Scale - 1	NA	Rural	NA	facility8	ART_201265	BC_681367
10-Nov-23	8-Dec-23	NA	8-Dec-23	Scale - 1	NA	Rural	NA	facility8	ART_201265	BC_302211
21-Nov-23	NA	NA	NA	Scale - 1	NA	Rural	NA	facility8	ART_201265	BC_372353
18-Jan-24	NA	NA	15-Feb-24	Scale - 1	NA	Rural	NA	facility8	ART_201265	BC_173423
18-Jan-24	NA	NA	16-Feb-24	Scale - 1	NA	Rural	NA	facility8	ART_201265	BC_853083
18-Jan-24	NA	NA	15-Feb-24	Scale - 1	NA	Rural	NA	facility8	ART_201265	BC_954150
18-Jan-24	16-Feb-24	NA	15-Feb-24	Scale - 1	NA	Rural	NA	facility8	ART_201265	BC_150314
18-Jan-24	16-Feb-24	NA	15-Feb-24	Scale - 1	NA	Rural	NA	facility8	ART_201265	BC_287639
18-Dec-23	NA	NA	27-Jan-24	Scale - 1	NA	Rural	NA	facility8	ART_201265	BC_197354
18-Dec-23	NA	NA	29-Jan-24	Scale - 1	NA	Rural	NA	facility8	ART_201265	BC_876882
18-Dec-23	NA	NA	27-Jan-24	Scale - 1	NA	Rural	NA	facility8	ART_201265	BC_403391
18-Dec-23	NA	NA	27-Jan-24	Scale - 1	NA	Rural	NA	facility8	ART_201265	BC_155395
18-Dec-23	NA	NA	28-Jan-24	Scale - 1	NA	Rural	NA	facility8	ART_201265	BC_705909
18-Dec-23	NA	NA	27-Jan-24	Scale - 1	NA	Rural	NA	facility8	ART_201265	BC_969187
18-Dec-23	27-Jan-24	NA	27-Jan-24	Scale - 1	NA	Rural	NA	facility8	ART_201265	BC_407371
18-Dec-23	NA	NA	27-Jan-24	Scale - 1	NA	Rural	NA	facility8	ART_201265	BC_425908
18-Dec-23	27-Jan-24	NA	27-Jan-24	Scale - 1	NA	Rural	NA	facility8	ART_201265	BC_138858
18-Dec-23	27-Jan-24	NA	27-Jan-24	Scale - 1	NA	Rural	NA	facility8	ART_201265	BC_542703
28-Jan-24	NA	NA	9-May-24	Scale - 1	NA	Rural	NA	facility8	ART_201265	BC_861368
18-Jan-24	21-Feb-24	NA	21-Feb-24	Scale - 1	NA	Rural	NA	facility8	ART_201265	BC_490534
18-Jan-24	21-Feb-24	NA	21-Feb-24	Scale - 1	NA	Rural	NA	facility8	ART_201265	BC_644531
7-Feb-24	NA	NA	9-May-24	Scale - 1	NA	Rural	NA	facility8	ART_201265	BC_850363
7-Feb-24	NA	NA	9-May-24	Scale - 1	NA	Rural	NA	facility8	ART_201265	BC_332886
18-Jan-24	NA	NA	23-Feb-24	Scale - 1	NA	Rural	NA	facility8	ART_201265	BC_390106
28-Jan-24	NA	NA	9-May-24	Scale - 1	NA	Rural	NA	facility8	ART_201265	BC_449078
4-Feb-24	NA	NA	9-May-24	Scale - 1	NA	Rural	NA	facility8	ART_201265	BC_939521
4-Feb-24	NA	NA	9-May-24	Scale - 1	NA	Rural	NA	facility8	ART_201265	BC_914801
28-Jan-24	NA	NA	9-May-24	Scale - 1	NA	Rural	NA	facility8	ART_201265	BC_655709
28-Jan-24	NA	NA	25-Feb-24	Scale - 1	female_non_pregnant	Rural	35-44	facility8	ART_201265	BC_308201
28-Jan-24	22-May-24	NA	10-May-24	Scale - 1	NA	Rural	NA	facility8	ART_201265	BC_996944
28-Jan-24	NA	NA	9-May-24	Scale - 1	NA	Rural	NA	facility8	ART_201265	BC_188653
28-Jan-24	NA	NA	9-May-24	Scale - 1	NA	Rural	NA	facility8	ART_201265	BC_662730
28-Jan-24	9-May-24	NA	9-May-24	Scale - 1	NA	Rural	NA	facility8	ART_201265	BC_266300
28-Jan-24	NA	NA	9-May-24	Scale - 1	NA	Rural	NA	facility8	ART_201265	BC_797486
7-Feb-24	NA	NA	9-May-24	Scale - 1	NA	Rural	NA	facility8	ART_201265	BC_995261
7-Feb-24	NA	NA	9-May-24	Scale - 1	NA	Rural	NA	facility8	ART_201265	BC_480056
4-Feb-24	NA	NA	9-May-24	Scale - 1	NA	Rural	NA	facility8	ART_201265	BC_182918
7-Feb-24	NA	NA	9-May-24	Scale - 1	NA	Rural	NA	facility8	ART_201265	BC_777344
7-Feb-24	NA	NA	9-May-24	Scale - 1	NA	Rural	NA	facility8	ART_201265	BC_667584
7-Feb-24	NA	NA	8-Feb-24	Scale - 1	NA	Rural	NA	facility8	ART_201265	BC_111452
7-Feb-24	NA	NA	9-May-24	Scale - 1	NA	Rural	NA	facility8	ART_201265	BC_944072
18-Jan-24	21-Feb-24	NA	21-Feb-24	Scale - 1	NA	Rural	NA	facility8	ART_201265	BC_586085
4-Feb-24	NA	NA	9-May-24	Scale - 1	NA	Rural	NA	facility8	ART_201265	BC_130692
18-Jan-24	NA	NA	23-Feb-24	Scale - 1	NA	Rural	NA	facility8	ART_201265	BC_308917
28-Jan-24	NA	NA	9-May-24	Scale - 1	NA	Rural	NA	facility8	ART_201265	BC_811269
18-Jan-24	NA	NA	24-Feb-24	Scale - 1	NA	Rural	NA	facility8	ART_201265	BC_929171
7-Feb-24	NA	NA	9-May-24	Scale - 1	NA	Rural	NA	facility8	ART_201265	BC_928414
18-Jan-24	NA	NA	1-Mar-24	Scale - 1	male	Rural	45-54	facility8	ART_201265	BC_186174
28-Jan-24	NA	NA	9-May-24	Scale - 1	NA	Rural	NA	facility8	ART_201265	BC_228179
28-Jan-24	NA	NA	9-May-24	Scale - 1	NA	Rural	NA	facility8	ART_201265	BC_982513
28-Jan-24	9-May-24	NA	9-May-24	Scale - 1	NA	Rural	NA	facility8	ART_201265	BC_557518
4-Feb-24	NA	NA	9-May-24	Scale - 1	NA	Rural	NA	facility8	ART_201265	BC_854930
7-Feb-24	NA	NA	9-May-24	Scale - 1	NA	Rural	NA	facility8	ART_201265	BC_867194
4-Feb-24	NA	NA	9-May-24	Scale - 1	NA	Rural	NA	facility8	ART_201265	BC_354122
7-Feb-24	NA	NA	9-May-24	Scale - 1	NA	Rural	NA	facility8	ART_201265	BC_276618
18-Jan-24	NA	NA	23-Feb-24	Scale - 1	NA	Rural	NA	facility8	ART_201265	BC_434112
28-Jan-24	NA	NA	9-May-24	Scale - 1	NA	Rural	NA	facility8	ART_201265	BC_541610
28-Jan-24	9-May-24	NA	9-May-24	Scale - 1	NA	Rural	NA	facility8	ART_201265	BC_930224
4-Feb-24	NA	NA	9-May-24	Scale - 1	NA	Rural	NA	facility8	ART_201265	BC_690567
4-Feb-24	NA	NA	9-May-24	Scale - 1	NA	Rural	NA	facility8	ART_201265	BC_179199
28-Jan-24	NA	NA	9-May-24	Scale - 1	NA	Rural	NA	facility8	ART_201265	BC_306592
8-Feb-24	NA	NA	23-May-24	Scale - 2	female_non_pregnant	Rural	45-54	facility5	ART_683343	BC_620258
13-Nov-23	11-Dec-23	NA	9-Dec-23	Scale - 1	NA	Rural	NA	facility8	ART_729782	BC_474431
15-Jun-24	NA	18-Jul-24	3-Jul-24	Scale - 1	female_non_pregnant	Urban	55+	facility6	ART_160042	BC_244791
6-Feb-24	NA	26-Feb-24	22-Feb-24	Scale - 1	male	Urban	45-54	facility6	ART_186010	BC_389406
15-Feb-24	NA	29-Feb-24	29-Feb-24	Scale - 1	female_non_pregnant	Urban	45-54	facility6	ART_995064	BC_937714
13-Feb-24	NA	9-May-24	9-May-24	Scale - 1	female_non_pregnant	Urban	45-54	facility6	ART_654768	BC_234633
6-Feb-24	NA	NA	22-Feb-24	Scale - 1	NA	Urban	NA	facility6	ART_471916	BC_395694
18-Jun-24	NA	NA	3-Jul-24	Scale - 1	male	Urban	45-54	facility6	ART_428472	BC_664326
16-Feb-24	NA	NA	29-Feb-24	Scale - 1	female_non_pregnant	Urban	55+	facility6	ART_499816	BC_405756
15-May-24	NA	NA	5-Jul-24	Scale - 1	male	Urban	55+	facility6	ART_253303	BC_437024
16-Feb-24	NA	8-Mar-24	8-Mar-24	Scale - 1	female_non_pregnant	Urban	35-44	facility6	ART_744197	BC_968633
6-Feb-24	NA	22-Feb-24	22-Feb-24	Scale - 1	female_non_pregnant	Urban	35-44	facility6	ART_714859	BC_275049
13-Feb-24	NA	2-Mar-24	2-Mar-24	Scale - 1	male	Urban	45-54	facility6	ART_679726	BC_922954
21-Feb-24	NA	NA	9-May-24	Scale - 1	female_non_pregnant	Urban	35-44	facility6	ART_345784	BC_359750
31-May-24	NA	NA	3-Jul-24	Scale - 1	male	Urban	55+	facility6	ART_649892	BC_661054
5-Jun-24	NA	NA	3-Jul-24	Scale - 1	male	Urban	45-54	facility6	ART_200402	BC_469742
18-Jun-24	NA	3-Jul-24	3-Jul-24	Scale - 1	female_non_pregnant	Urban	45-54	facility6	ART_406431	BC_274773
6-Feb-24	NA	NA	19-Feb-24	Scale - 1	female_non_pregnant	Urban	35-44	facility6	ART_611050	BC_304941
15-Feb-24	NA	NA	1-Mar-24	Scale - 1	female_non_pregnant	Urban	45-54	facility6	ART_116006	BC_321137
31-May-24	NA	NA	3-Jul-24	Scale - 1	female_non_pregnant	Urban	45-54	facility6	ART_416758	BC_400094
31-May-24	NA	NA	3-Jul-24	Scale - 1	male	Urban	35-44	facility6	ART_758991	BC_918783
6-Feb-24	NA	26-Feb-24	24-Feb-24	Scale - 1	female_non_pregnant	Urban	35-44	facility6	ART_662313	BC_777757
31-May-24	NA	NA	3-Jul-24	Scale - 1	male	Urban	45-54	facility6	ART_187835	BC_828809
22-May-24	NA	NA	3-Jul-24	Scale - 1	male	Urban	45-54	facility6	ART_478379	BC_897323
5-Jun-24	NA	NA	3-Jul-24	Scale - 1	female_non_pregnant	Urban	45-54	facility6	ART_295819	BC_822003
31-May-24	NA	3-Jul-24	3-Jul-24	Scale - 1	female_non_pregnant	Urban	35-44	facility6	ART_247719	BC_926375
31-May-24	NA	NA	6-Jul-24	Scale - 1	male	Urban	45-54	facility6	ART_522747	BC_390843
20-Feb-24	NA	NA	8-Mar-24	Scale - 1	male	Urban	55+	facility6	ART_926159	BC_467631
15-Feb-24	NA	NA	9-May-24	Scale - 1	male	Urban	45-54	facility6	ART_178589	BC_444306
13-Feb-24	NA	NA	8-Mar-24	Scale - 1	male	Urban	45-54	facility6	ART_908684	BC_761698
18-Jun-24	NA	NA	3-Jul-24	Scale - 1	female_non_pregnant	Urban	55+	facility6	ART_368645	BC_114400
24-May-24	NA	3-Jul-24	3-Jul-24	Scale - 1	female_non_pregnant	Urban	35-44	facility6	ART_234174	BC_607856
15-Feb-24	NA	29-Feb-24	29-Feb-24	Scale - 1	female_non_pregnant	Urban	25-34	facility6	ART_766731	BC_369221
18-Jun-24	NA	7-Jul-24	3-Jul-24	Scale - 1	male	Urban	35-44	facility6	ART_793916	BC_100882
5-Jun-24	NA	3-Jul-24	3-Jul-24	Scale - 1	male	Urban	35-44	facility6	ART_132410	BC_773081
20-Jun-24	NA	NA	3-Jul-24	Scale - 1	male	Urban	45-54	facility6	ART_635367	BC_145005
21-May-24	NA	NA	3-Jul-24	Scale - 1	female_non_pregnant	Urban	45-54	facility6	ART_645279	BC_205653
16-Feb-24	NA	1-Mar-24	1-Mar-24	Scale - 1	male	Urban	55+	facility6	ART_120315	BC_838393
7-Feb-24	NA	18-Feb-24	18-Feb-24	Scale - 1	female_non_pregnant	Urban	35-44	facility6	ART_575431	BC_205540
19-Feb-24	NA	29-Feb-24	29-Feb-24	Scale - 1	female_non_pregnant	Urban	35-44	facility6	ART_861927	BC_474002
21-May-24	NA	NA	4-Jul-24	Scale - 1	female_non_pregnant	Urban	45-54	facility6	ART_618759	BC_951850
8-Feb-24	NA	4-Mar-24	4-Mar-24	Scale - 1	female_breastfeeding	Urban	25-34	facility6	ART_876231	BC_999532
21-Feb-24	NA	NA	8-Mar-24	Scale - 1	male	Urban	45-54	facility6	ART_184845	BC_715378
16-Feb-24	NA	8-Mar-24	8-Mar-24	Scale - 1	female_non_pregnant	Urban	35-44	facility6	ART_174826	BC_274349
15-Feb-24	NA	NA	1-Mar-24	Scale - 1	female_non_pregnant	Urban	35-44	facility6	ART_209183	BC_247984
15-Feb-24	NA	4-Mar-24	29-Feb-24	Scale - 1	female_non_pregnant	Urban	35-44	facility6	ART_841522	BC_416022
20-Jun-24	NA	NA	3-Jul-24	Scale - 1	female_non_pregnant	Urban	55+	facility6	ART_675784	BC_761806
20-Feb-24	NA	8-Mar-24	8-Mar-24	Scale - 1	female_non_pregnant	Urban	25-34	facility6	ART_527780	BC_136413
22-May-24	NA	NA	3-Jul-24	Scale - 1	female_non_pregnant	Urban	45-54	facility6	ART_707493	BC_560480
20-Feb-24	NA	NA	8-Mar-24	Scale - 1	male	Urban	55+	facility6	ART_181104	BC_867725
21-Jun-24	NA	3-Jul-24	3-Jul-24	Scale - 1	male	Urban	35-44	facility6	ART_796459	BC_554683
6-Feb-24	NA	27-Feb-24	27-Feb-24	Scale - 1	male	Urban	55+	facility6	ART_973601	BC_633639
15-Feb-24	NA	9-May-24	9-May-24	Scale - 1	female_non_pregnant	Urban	35-44	facility6	ART_898153	BC_697258
21-Feb-24	NA	NA	8-Mar-24	Scale - 1	female_non_pregnant	Urban	25-34	facility6	ART_818452	BC_225051
31-May-24	NA	7-Jul-24	7-Jul-24	Scale - 1	male	Urban	45-54	facility6	ART_563834	BC_987875
6-Feb-24	NA	9-May-24	9-May-24	Scale - 1	female_non_pregnant	Urban	25-34	facility6	ART_293313	BC_168120
18-Jun-24	NA	5-Jul-24	3-Jul-24	Scale - 1	male	Urban	35-44	facility6	ART_791367	BC_608503
20-May-24	NA	20-May-24	21-May-24	Scale - 1	male	Urban	25-34	facility6	ART_788157	BC_506560
31-May-24	NA	3-Jul-24	3-Jul-24	Scale - 1	male	Urban	45-54	facility6	ART_675551	BC_274087
6-Jun-24	NA	NA	3-Jul-24	Scale - 1	male	Urban	45-54	facility6	ART_503290	BC_286965
5-Jun-24	NA	NA	3-Jul-24	Scale - 1	male	Urban	35-44	facility6	ART_215310	BC_555219
21-Feb-24	NA	NA	8-Mar-24	Scale - 1	male	Urban	25-34	facility6	ART_880404	BC_315004
7-Feb-24	NA	NA	22-Feb-24	Scale - 1	female_non_pregnant	Urban	45-54	facility6	ART_687004	BC_308959
6-Feb-24	NA	7-Feb-24	7-Feb-24	Scale - 1	male	Urban	35-44	facility6	ART_243852	BC_147908
12-Feb-24	NA	NA	17-Feb-24	Scale - 1	female_non_pregnant	Urban	35-44	facility6	ART_700008	BC_989463
16-Feb-24	NA	1-Jun-24	9-May-24	Scale - 1	female_non_pregnant	Urban	25-34	facility6	ART_979023	BC_138434
12-Feb-24	NA	10-May-24	20-Feb-24	Scale - 1	male	Urban	25-34	facility6	ART_399047	BC_930100
12-Feb-24	NA	NA	9-May-24	Scale - 1	male	Urban	>15	facility6	ART_833501	BC_203828
4-Jun-24	NA	NA	NA	Scale - 1	NA	Urban	NA	facility6	ART_180773	BC_604763
23-Dec-23	NA	NA	29-Feb-24	Scale - 1	NA	Urban	NA	facility6	ART_615562	BC_172740
13-Dec-23	NA	19-Jan-24	18-Jan-24	Scale - 1	female_non_pregnant	Urban	55+	facility6	ART_783797	BC_602556
23-Feb-24	NA	NA	NA	Scale - 2	NA	Urban	NA	facility9	ART_875513	BC_557162
29-Feb-24	NA	NA	9-May-24	Scale - 1	female_non_pregnant	Urban	45-54	facility6	ART_447939	BC_198084
16-Jan-24	21-Feb-24	NA	5-Feb-24	Pilot	NA	Rural	NA	facility12	ART_790247	BC_974125
26-Jan-24	28-Feb-24	28-Feb-24	28-Feb-24	Scale - 2	female_non_pregnant	Urban	35-44	facility13	ART_654069	BC_866979
22-Nov-23	NA	NA	1-Jan-24	Scale - 1	female_non_pregnant	Urban	35-44	facility6	ART_757397	BC_617788
26-Jan-24	28-Feb-24	NA	28-Feb-24	Scale - 2	male	Urban	55+	facility13	ART_170616	BC_866930
26-Jan-24	28-Feb-24	NA	28-Feb-24	Scale - 2	female_non_pregnant	Urban	35-44	facility13	ART_565154	BC_711083
29-Feb-24	NA	NA	9-May-24	Scale - 2	male	Urban	35-44	facility13	ART_268094	BC_382976
14-Feb-24	8-Mar-24	NA	8-Mar-24	Scale - 2	female_pregnant	Urban	35-44	facility13	ART_874637	BC_421687
10-Jun-24	3-Jul-24	NA	3-Jul-24	Scale - 2	female_non_pregnant	Urban	55+	facility13	ART_649484	BC_751351
25-Jun-24	NA	NA	6-Jul-24	Scale - 2	female_non_pregnant	Urban	35-44	facility13	ART_479894	BC_239518
27-Feb-24	14-May-24	NA	9-May-24	Scale - 2	female_non_pregnant	Urban	15-24	facility13	ART_696636	BC_268676
29-Feb-24	NA	NA	9-May-24	Scale - 2	female_non_pregnant	Urban	35-44	facility13	ART_548404	BC_930406
24-Jun-24	NA	9-Jul-24	7-Jul-24	Scale - 2	male	Urban	25-34	facility13	ART_675226	BC_826022
3-Jun-24	3-Jul-24	NA	3-Jul-24	Scale - 2	male	Urban	45-54	facility13	ART_381603	BC_925705
3-Jun-24	3-Jul-24	NA	3-Jul-24	Scale - 2	female_non_pregnant	Urban	55+	facility13	ART_730479	BC_974036
10-Jun-24	3-Jul-24	NA	3-Jul-24	Scale - 2	female_non_pregnant	Urban	25-34	facility13	ART_551279	BC_298960
11-Jun-24	3-Jul-24	NA	3-Jul-24	Scale - 2	female_non_pregnant	Urban	45-54	facility13	ART_241426	BC_215694
25-Jun-24	NA	NA	6-Jul-24	Scale - 2	female_non_pregnant	Urban	45-54	facility13	ART_243270	BC_512832
13-Jun-24	NA	NA	6-Jul-24	Scale - 2	male	Urban	55+	facility13	ART_985524	BC_235443
29-Jan-24	28-Feb-24	28-Feb-24	28-Feb-24	Scale - 2	female_non_pregnant	Urban	55+	facility13	ART_777413	BC_164441
18-Jun-24	NA	6-Jul-24	6-Jul-24	Scale - 2	male	Urban	45-54	facility13	ART_912796	BC_413848
12-Jun-24	NA	NA	6-Jul-24	Scale - 2	female_non_pregnant	Urban	55+	facility13	ART_990403	BC_616367
29-Feb-24	14-May-24	NA	9-May-24	Scale - 2	female_non_pregnant	Urban	45-54	facility13	ART_489045	BC_267741
11-Jun-24	3-Jul-24	NA	3-Jul-24	Scale - 2	female_non_pregnant	Urban	15-24	facility13	ART_699844	BC_837924
6-Jun-24	3-Jul-24	NA	3-Jul-24	Scale - 2	female_non_pregnant	Urban	45-54	facility13	ART_866659	BC_620258
26-Jun-24	NA	NA	NA	Scale - 2	female_non_pregnant	Urban	35-44	facility13	ART_264486	BC_301266
5-Jun-24	3-Jul-24	NA	3-Jul-24	Scale - 2	female_non_pregnant	Urban	35-44	facility13	ART_766229	BC_620258
24-May-24	3-Jul-24	NA	3-Jul-24	Scale - 2	female_non_pregnant	Urban	45-54	facility13	ART_673196	BC_186177
2-Feb-24	NA	25-Apr-24	3-Mar-24	Scale - 2	male	Urban	55+	facility13	ART_499655	BC_205431
2-Feb-24	NA	NA	3-Mar-24	Scale - 2	male	Urban	35-44	facility13	ART_499655	BC_211514
2-Feb-24	NA	NA	NA	Scale - 2	NA	Urban	NA	facility13	ART_499655	BC_760388
4-Jun-24	3-Jul-24	NA	3-Jul-24	Scale - 2	female_non_pregnant	Urban	35-44	facility13	ART_599066	BC_868002
6-Jun-24	3-Jul-24	NA	3-Jul-24	Scale - 2	female_pregnant	Urban	35-44	facility13	ART_457892	BC_620258
26-Jun-24	12-Jul-24	12-Jul-24	12-Jul-24	Scale - 2	male	Urban	45-54	facility13	ART_948360	BC_901076
24-Jun-24	10-Jul-24	NA	10-Jul-24	Scale - 2	female_non_pregnant	Urban	35-44	facility13	ART_635908	BC_494367
26-Jun-24	29-Jul-24	NA	19-Jul-24	Scale - 2	female_non_pregnant	Urban	35-44	facility13	ART_706912	BC_433010
30-Jan-24	NA	4-Mar-24	2-Mar-24	Scale - 2	female_non_pregnant	Urban	35-44	facility13	ART_694561	BC_598994
24-Jun-24	29-Jul-24	NA	15-Jul-24	Scale - 2	female_non_pregnant	Urban	35-44	facility13	ART_288780	BC_638384
6-Jun-24	3-Jul-24	NA	3-Jul-24	Scale - 2	male	Urban	45-54	facility13	ART_926229	BC_620258
13-Jun-24	NA	NA	NA	Scale - 2	NA	Urban	NA	facility13	ART_867374	BC_231078
6-Jun-24	3-Jul-24	3-Jul-24	3-Jul-24	Scale - 2	female_non_pregnant	Urban	45-54	facility13	ART_470748	BC_620258
28-Jun-24	29-Jul-24	NA	18-Jul-24	Scale - 2	female_non_pregnant	Urban	45-54	facility13	ART_111682	BC_606328
18-Jun-24	3-Jul-24	NA	3-Jul-24	Scale - 2	female_non_pregnant	Urban	45-54	facility13	ART_669137	BC_717806
21-May-24	NA	NA	NA	Scale - 2	NA	Urban	NA	facility13	ART_725355	BC_245837
25-Jun-24	NA	6-Jul-24	6-Jul-24	Scale - 2	female_non_pregnant	Urban	45-54	facility13	ART_567079	BC_891491
7-Jun-24	3-Jul-24	NA	3-Jul-24	Scale - 2	female_non_pregnant	Urban	55+	facility13	ART_831752	BC_184057
21-May-24	3-Jul-24	NA	3-Jul-24	Scale - 2	female_non_pregnant	Urban	55+	facility13	ART_305939	BC_620258
11-Jun-24	3-Jul-24	NA	3-Jul-24	Scale - 2	female_non_pregnant	Urban	45-54	facility13	ART_811329	BC_778592
28-Jun-24	29-Jul-24	NA	18-Jul-24	Scale - 2	male	Urban	15-24	facility13	ART_784486	BC_439145
6-Feb-24	NA	NA	NA	Scale - 2	NA	Urban	NA	facility13	ART_778412	BC_306113
3-Jun-24	3-Jul-24	4-Jul-24	3-Jul-24	Scale - 2	female_non_pregnant	Urban	35-44	facility13	ART_619704	BC_680454
28-Jun-24	29-Jul-24	NA	18-Jul-24	Scale - 2	male	Urban	45-54	facility13	ART_492473	BC_643897
29-Feb-24	NA	9-May-24	9-May-24	Scale - 2	male	Urban	55+	facility13	ART_120875	BC_796953
26-Jun-24	12-Jul-24	12-Jul-24	12-Jul-24	Scale - 2	male	Urban	45-54	facility13	ART_924719	BC_467152
31-Jan-24	1-Mar-24	NA	1-Mar-24	Scale - 2	female_non_pregnant	Urban	45-54	facility13	ART_755108	BC_668177
24-Jun-24	10-Jul-24	NA	10-Jul-24	Scale - 2	female_breastfeeding	Urban	35-44	facility13	ART_426736	BC_382557
29-Jan-24	28-Feb-24	NA	28-Feb-24	Scale - 2	female_non_pregnant	Urban	35-44	facility13	ART_737284	BC_409117
27-Feb-24	NA	9-May-24	9-May-24	Scale - 2	female_non_pregnant	Urban	35-44	facility13	ART_796670	BC_857405
2-Feb-24	28-Feb-24	21-May-24	28-Feb-24	Scale - 2	male	Urban	45-54	facility13	ART_942538	BC_398638
7-Jun-24	3-Jul-24	NA	3-Jul-24	Scale - 2	female_non_pregnant	Urban	25-34	facility13	ART_586087	BC_377886
29-Jan-24	28-Feb-24	28-Feb-24	28-Feb-24	Scale - 2	female_non_pregnant	Urban	35-44	facility13	ART_132726	BC_620886
5-Jun-24	3-Jul-24	3-Jul-24	3-Jul-24	Scale - 2	female_non_pregnant	Urban	45-54	facility13	ART_253581	BC_620258
29-Jan-24	NA	NA	9-May-24	Scale - 2	female_non_pregnant	Urban	35-44	facility13	ART_840403	BC_387820
5-Jun-24	3-Jul-24	NA	3-Jul-24	Scale - 2	male	Urban	55+	facility13	ART_530350	BC_620258
27-Jun-24	12-Jul-24	12-Jul-24	12-Jul-24	Scale - 2	female_non_pregnant	Urban	35-44	facility13	ART_500092	BC_817443
28-Jun-24	29-Jul-24	NA	18-Jul-24	Scale - 2	female_non_pregnant	Urban	45-54	facility13	ART_553205	BC_140836
30-Jan-24	1-Mar-24	NA	1-Mar-24	Scale - 2	female_non_pregnant	Urban	45-54	facility13	ART_683567	BC_608211
29-Jan-24	28-Feb-24	NA	28-Feb-24	Scale - 2	female_non_pregnant	Urban	35-44	facility13	ART_304360	BC_428185
27-Feb-24	NA	NA	9-May-24	Scale - 2	female_non_pregnant	Urban	45-54	facility13	ART_871842	BC_238257
26-Jun-24	12-Jul-24	NA	12-Jul-24	Scale - 2	female_non_pregnant	Urban	45-54	facility13	ART_259020	BC_336302
3-Jun-24	3-Jul-24	NA	3-Jul-24	Scale - 2	male	Urban	35-44	facility13	ART_917127	BC_738080
4-Jun-24	3-Jul-24	NA	3-Jul-24	Scale - 2	female_non_pregnant	Urban	45-54	facility13	ART_674011	BC_433013
29-Feb-24	NA	9-May-24	9-May-24	Scale - 2	male	Urban	45-54	facility13	ART_155546	BC_348393
29-Jan-24	NA	NA	9-May-24	Scale - 2	male	Urban	45-54	facility13	ART_308585	BC_296589
24-Jun-24	NA	NA	7-Jul-24	Scale - 2	male	Urban	35-44	facility13	ART_100969	BC_876432
3-Jun-24	3-Jul-24	NA	3-Jul-24	Scale - 2	female_non_pregnant	Urban	25-34	facility13	ART_414314	BC_505273
11-Jun-24	3-Jul-24	3-Jul-24	3-Jul-24	Scale - 2	male	Urban	15-24	facility13	ART_630955	BC_435251
26-Jun-24	12-Jul-24	NA	12-Jul-24	Scale - 2	female_non_pregnant	Urban	35-44	facility13	ART_396791	BC_313780
5-Jun-24	3-Jul-24	NA	3-Jul-24	Scale - 2	male	Urban	35-44	facility13	ART_959715	BC_620258
5-Jun-24	3-Jul-24	NA	3-Jul-24	Scale - 2	female_non_pregnant	Urban	35-44	facility13	ART_857089	BC_620258
19-Jun-24	NA	NA	7-Jul-24	Scale - 2	female_non_pregnant	Urban	35-44	facility13	ART_291471	BC_882802
15-May-24	24-May-24	24-May-24	24-May-24	Scale - 2	male	Urban	45-54	facility13	ART_785606	BC_583230
18-Jun-24	3-Jul-24	3-Jul-24	3-Jul-24	Scale - 2	male	Urban	45-54	facility13	ART_905338	BC_352856
27-Jun-24	12-Jul-24	12-Jul-24	12-Jul-24	Scale - 2	female_non_pregnant	Urban	35-44	facility13	ART_583332	BC_883631
11-Jun-24	3-Jul-24	NA	3-Jul-24	Scale - 2	female_non_pregnant	Urban	45-54	facility13	ART_192584	BC_901072
24-Jun-24	NA	9-Jul-24	7-Jul-24	Scale - 2	female_breastfeeding	Urban	25-34	facility13	ART_708244	BC_861231
13-Jun-24	NA	6-Jul-24	6-Jul-24	Scale - 2	male	Urban	35-44	facility13	ART_858574	BC_904218
29-Feb-24	NA	NA	9-May-24	Scale - 2	female_non_pregnant	Urban	25-34	facility13	ART_451449	BC_307145
17-May-24	3-Jul-24	NA	3-Jul-24	Scale - 2	female_non_pregnant	Urban	35-44	facility13	ART_847333	BC_221202
27-Jun-24	12-Jul-24	NA	12-Jul-24	Scale - 2	female_non_pregnant	Urban	55+	facility13	ART_549786	BC_976393
28-Jun-24	29-Jul-24	NA	18-Jul-24	Scale - 2	female_non_pregnant	Urban	25-34	facility13	ART_300895	BC_475279
20-Jun-24	NA	7-Aug-24	7-Jul-24	Scale - 2	male	Urban	35-44	facility13	ART_447982	BC_503773
27-Jun-24	12-Jul-24	NA	12-Jul-24	Scale - 2	female_non_pregnant	Urban	45-54	facility13	ART_475674	BC_794714
16-May-24	3-Jul-24	NA	3-Jul-24	Scale - 2	male	Urban	35-44	facility13	ART_688354	BC_297706
24-May-24	3-Jul-24	NA	3-Jul-24	Scale - 2	male	Urban	45-54	facility13	ART_400412	BC_501778
25-Jun-24	NA	NA	6-Jul-24	Scale - 2	male	Urban	35-44	facility13	ART_690436	BC_917577
22-May-24	3-Jul-24	NA	3-Jul-24	Scale - 2	male	Urban	45-54	facility13	ART_683781	BC_620258
5-Jun-24	NA	NA	NA	Scale - 2	NA	Urban	NA	facility13	ART_851424	BC_173467
22-May-24	3-Jul-24	NA	3-Jul-24	Scale - 2	female_non_pregnant	Urban	45-54	facility13	ART_261575	BC_620258
27-Jun-24	12-Jul-24	12-Jul-24	12-Jul-24	Scale - 2	female_non_pregnant	Urban	35-44	facility13	ART_191821	BC_889788
15-May-24	24-May-24	24-May-24	24-May-24	Scale - 2	male	Urban	45-54	facility13	ART_273913	BC_979136
3-Jun-24	3-Jul-24	NA	3-Jul-24	Scale - 2	female_non_pregnant	Urban	>15	facility13	ART_158454	BC_931999
3-Jun-24	3-Jul-24	NA	3-Jul-24	Scale - 2	female_non_pregnant	Urban	35-44	facility13	ART_158454	BC_241839
29-Jan-24	1-Mar-24	1-Mar-24	1-Mar-24	Scale - 2	female_breastfeeding	Urban	25-34	facility13	ART_267588	BC_660604
30-Jan-24	1-Mar-24	1-Mar-24	1-Mar-24	Scale - 2	male	Urban	25-34	facility13	ART_926170	BC_979218
26-Jun-24	12-Jul-24	NA	12-Jul-24	Scale - 2	female_non_pregnant	Urban	15-24	facility13	ART_948456	BC_654745
26-Jun-24	NA	NA	NA	Scale - 2	NA	Urban	NA	facility13	ART_108560	BC_326887
12-Jun-24	NA	NA	6-Jul-24	Scale - 2	male	Urban	35-44	facility13	ART_408743	BC_334480
12-Jun-24	3-Jul-24	NA	3-Jul-24	Scale - 2	female_non_pregnant	Urban	15-24	facility13	ART_387499	BC_510182
3-Jun-24	NA	NA	NA	Scale - 2	NA	Urban	NA	facility13	ART_354291	BC_114331
24-Jun-24	NA	NA	6-Jul-24	Scale - 2	male	Urban	35-44	facility13	ART_386199	BC_857598
1-Feb-24	NA	3-Mar-24	2-Mar-24	Scale - 2	male	Urban	35-44	facility13	ART_638417	BC_543418
7-Jun-24	3-Jul-24	NA	3-Jul-24	Scale - 2	female_non_pregnant	Urban	35-44	facility13	ART_583506	BC_863083
24-Jun-24	10-Jul-24	NA	10-Jul-24	Scale - 2	female_breastfeeding	Urban	25-34	facility13	ART_268068	BC_455265
4-Jun-24	3-Jul-24	NA	3-Jul-24	Scale - 2	female_non_pregnant	Urban	35-44	facility13	ART_612107	BC_776104
10-Jun-24	3-Jul-24	NA	3-Jul-24	Scale - 2	female_non_pregnant	Urban	25-34	facility13	ART_386390	BC_115678
26-Jun-24	NA	NA	NA	Scale - 2	female_non_pregnant	Urban	35-44	facility13	ART_723419	BC_420633
15-May-24	24-May-24	24-May-24	24-May-24	Scale - 2	female_breastfeeding	Urban	25-34	facility13	ART_679950	BC_369294
11-Jun-24	3-Jul-24	NA	3-Jul-24	Scale - 2	female_non_pregnant	Urban	35-44	facility13	ART_585353	BC_735700
29-Feb-24	NA	NA	9-May-24	Scale - 2	female_non_pregnant	Urban	45-54	facility13	ART_475326	BC_195134
28-Dec-23	10-Feb-24	NA	9-Feb-24	Scale - 1	NA	Rural	NA	facility8	ART_473555	BC_435129
3-Jan-24	NA	NA	8-Feb-24	Scale - 1	NA	Rural	NA	facility8	ART_641448	BC_440427
21-Nov-23	30-Jan-24	NA	2-Jan-24	Scale - 1	male	Urban	55+	facility6	ART_375216	BC_701251
10-Nov-23	NA	NA	8-Dec-23	Scale - 1	female_non_pregnant	Urban	35-44	facility11	ART_642057	BC_930615
21-Nov-23	NA	NA	20-Jan-24	Scale - 1	female_non_pregnant	Rural	45-54	facility7	ART_561156	BC_256717
27-Feb-24	9-May-24	NA	9-May-24	Scale - 2	female_non_pregnant	Rural	55+	facility5	ART_816383	BC_620258
17-Nov-23	NA	NA	1-Jan-24	Scale - 1	male	Urban	45-54	facility6	ART_768955	BC_354669
17-Nov-23	11-Dec-23	NA	9-Dec-23	Scale - 1	NA	Rural	NA	facility8	ART_646014	BC_132342
21-Nov-23	30-Jan-24	NA	2-Jan-24	Scale - 1	male	Urban	45-54	facility6	ART_518014	BC_382196
28-Feb-24	22-May-24	NA	10-May-24	Scale - 1	NA	Rural	NA	facility8	ART_696316	BC_447002
15-Aug-23	NA	NA	7-Oct-23	Pilot	NA	Rural	NA	facility12	ART_830632	BC_505642
23-Nov-23	NA	7-Jan-24	7-Jan-24	Scale - 1	male	Rural	25-34	facility7	ART_942317	BC_589905
30-Jan-24	9-May-24	NA	9-May-24	Scale - 2	male	Rural	35-44	facility5	ART_752492	BC_620258
23-Feb-24	10-May-24	NA	9-May-24	Scale - 2	female_non_pregnant	Urban	45-54	facility9	ART_997479	BC_702958
23-Feb-24	10-May-24	9-May-24	9-May-24	Scale - 2	female_non_pregnant	Urban	55+	facility9	ART_533122	BC_143183
19-Feb-24	9-May-24	NA	9-May-24	Scale - 2	female_non_pregnant	Urban	25-34	facility13	ART_815583	BC_711452
23-Nov-23	NA	1-Jan-24	1-Jan-24	Scale - 1	female_non_pregnant	Urban	35-44	facility6	ART_889304	BC_861667
28-Feb-24	3-Jul-24	NA	3-Jul-24	Scale - 2	female	Urban	55+	facility9	ART_373324	BC_566159
8-Jan-24	30-Jan-24	NA	27-Jan-24	Scale - 1	female_non_pregnant	Urban	35-44	facility6	ART_977521	BC_798389
23-Feb-24	10-May-24	8-May-24	9-May-24	Scale - 2	female_non_pregnant	Urban	35-44	facility9	ART_339583	BC_262982
27-Dec-23	29-Jan-24	NA	28-Jan-24	Scale - 1	NA	Rural	NA	facility8	ART_301898	BC_221846
28-Dec-23	10-Feb-24	NA	8-Feb-24	Scale - 1	NA	Rural	NA	facility8	ART_595470	BC_732280
5-Jan-24	NA	NA	8-Feb-24	Scale - 1	NA	Rural	NA	facility8	ART_577326	BC_702473
4-Jan-24	NA	NA	8-Feb-24	Scale - 1	NA	Rural	NA	facility8	ART_141236	BC_739326
4-Jan-24	NA	NA	NA	Scale - 1	NA	Rural	NA	facility8	ART_191496	BC_254128
15-May-24	NA	NA	NA	Scale - 1	NA	Rural	NA	facility8	ART_868848	BC_674007
1-Feb-24	9-May-24	9-May-24	9-May-24	Scale - 1	NA	Rural	NA	facility8	ART_914959	BC_692648
15-May-24	NA	NA	NA	Scale - 1	NA	Rural	NA	facility8	ART_709852	BC_493465
15-Dec-23	18-Jan-24	18-Jan-24	18-Jan-24	Scale - 1	female_non_pregnant	Urban	35-44	facility6	ART_141276	BC_102400
15-Feb-24	9-May-24	NA	9-May-24	Scale - 2	male	Rural	35-44	facility5	ART_409142	BC_620258
30-Nov-23	NA	NA	17-Dec-23	Pilot	NA	Rural	NA	facility12	ART_473757	BC_135900
30-Nov-23	NA	NA	17-Dec-23	Pilot	NA	Rural	NA	facility12	ART_473757	BC_493539
30-Nov-23	NA	NA	17-Dec-23	Pilot	NA	Rural	NA	facility12	ART_473757	BC_624566
30-Nov-23	NA	NA	17-Dec-23	Pilot	NA	Rural	NA	facility12	ART_473757	BC_230208
30-Nov-23	NA	NA	17-Dec-23	Pilot	NA	Rural	NA	facility12	ART_473757	BC_403247
12-Dec-23	5-Jan-24	NA	1-Jan-24	Pilot	NA	Rural	NA	facility12	ART_473757	BC_467415
13-Dec-23	NA	NA	1-Jan-24	Pilot	NA	Rural	NA	facility12	ART_473757	BC_131188
13-Dec-23	NA	NA	1-Jan-24	Pilot	NA	Rural	NA	facility12	ART_473757	BC_617798
13-Dec-23	NA	NA	1-Jan-24	Pilot	NA	Rural	NA	facility12	ART_473757	BC_716413
13-Dec-23	5-Jan-24	NA	1-Jan-24	Pilot	NA	Rural	NA	facility12	ART_473757	BC_412943
13-Dec-23	NA	NA	1-Jan-24	Pilot	NA	Rural	NA	facility12	ART_473757	BC_594225
13-Dec-23	5-Jan-24	NA	1-Jan-24	Pilot	NA	Rural	NA	facility12	ART_473757	BC_970292
25-Jan-24	9-May-24	9-May-24	9-May-24	Scale - 2	male	Rural	55+	facility5	ART_139195	BC_620258
2-Feb-24	10-May-24	14-May-24	9-May-24	Scale - 2	female	Urban	35-44	facility9	ART_443171	BC_898736
15-Feb-24	9-May-24	NA	9-May-24	Scale - 2	female_non_pregnant	Rural	>15	facility5	ART_695868	BC_620258
2-Feb-24	9-May-24	NA	9-May-24	Scale - 2	male	Rural	25-34	facility5	ART_209275	BC_620258
23-Nov-23	NA	NA	1-Jan-24	Scale - 1	female_non_pregnant	Urban	35-44	facility6	ART_502257	BC_430175
20-Feb-24	9-May-24	NA	9-May-24	Scale - 2	female_non_pregnant	Rural	35-44	facility5	ART_630432	BC_620258
23-Feb-24	13-Mar-24	8-Mar-24	8-Mar-24	Scale - 1	female_non_pregnant	Urban	55+	facility6	ART_779367	BC_327426
14-Nov-23	NA	NA	1-Jan-24	Scale - 1	female_non_pregnant	Urban	45-54	facility6	ART_190637	BC_824614
15-Aug-23	NA	NA	7-Oct-23	Pilot	NA	Rural	NA	facility12	ART_593831	BC_579508
12-Feb-24	9-May-24	NA	9-May-24	Scale - 2	female_non_pregnant	Urban	55+	facility10	ART_549726	BC_566524
16-Feb-24	3-Jul-24	NA	3-Jul-24	Scale - 2	male	Urban	55+	facility9	ART_300766	BC_135364
27-Feb-24	3-Jul-24	NA	3-Jul-24	Scale - 2	male	Urban	55+	facility9	ART_226855	BC_617884
24-Nov-23	NA	NA	1-Jan-24	Scale - 1	female_non_pregnant	Urban	35-44	facility6	ART_668485	BC_875558
26-Feb-24	3-Jul-24	NA	3-Jul-24	Scale - 2	male	Urban	55+	facility9	ART_917130	BC_374774
3-Jan-24	NA	NA	NA	Scale - 1	NA	Rural	NA	facility8	ART_702660	BC_559849
2-Feb-24	NA	NA	NA	Scale - 2	NA	Rural	NA	facility5	ART_615452	BC_620258
10-Nov-23	15-Dec-23	NA	8-Dec-23	Scale - 1	NA	Rural	NA	facility8	ART_347880	BC_258506
28-Dec-23	NA	NA	12-Jan-24	Scale - 1	female_non_pregnant	Urban	45-54	facility11	ART_177922	BC_577857
24-Nov-23	30-Jan-24	2-Jan-24	1-Jan-24	Scale - 1	male	Urban	45-54	facility6	ART_128282	BC_337574
27-Nov-23	30-Jan-24	1-Jan-24	1-Jan-24	Scale - 1	female_non_pregnant	Urban	45-54	facility6	ART_571036	BC_589299
3-Jan-24	NA	NA	8-Feb-24	Scale - 1	NA	Rural	NA	facility8	ART_693026	BC_164770
8-Nov-23	9-Dec-23	9-Dec-23	9-Dec-23	Scale - 1	female_non_pregnant	Urban	35-44	facility6	ART_584046	BC_657652
27-Nov-23	NA	1-Jan-24	1-Jan-24	Scale - 1	female_non_pregnant	Urban	45-54	facility6	ART_105086	BC_503311
30-Nov-23	NA	17-Dec-23	16-Dec-23	Scale - 1	NA	Urban	NA	facility11	ART_326194	BC_389179
24-Nov-23	30-Jan-24	NA	1-Jan-24	Scale - 1	female_non_pregnant	Urban	55+	facility6	ART_174850	BC_544708
30-Jan-24	9-May-24	NA	9-May-24	Scale - 2	female_non_pregnant	Rural	25-34	facility5	ART_495151	BC_620258
13-Nov-23	9-Jan-24	1-Jan-24	1-Jan-24	Scale - 1	female_non_pregnant	Urban	35-44	facility6	ART_901418	BC_607954
6-Feb-24	24-May-24	NA	24-May-24	Scale - 2	male	Rural	35-44	facility5	ART_374635	BC_620258
10-Nov-23	11-Dec-23	NA	9-Dec-23	Scale - 1	NA	Rural	NA	facility8	ART_292293	BC_302478
21-Feb-24	NA	NA	NA	Scale - 2	NA	Rural	NA	facility14	ART_316925	BC_379772
27-Feb-24	NA	NA	9-May-24	Scale - 2	male	Rural	NA	facility14	ART_864214	BC_587162
20-Feb-24	NA	NA	NA	Scale - 2	female_non_pregnant	Rural	45-54	facility14	ART_908980	BC_774573
24-May-24	NA	NA	NA	Scale - 2	female_non_pregnant	Rural	55+	facility14	ART_698803	BC_620258
11-Jun-24	5-Jul-24	NA	5-Jul-24	Scale - 2	NA	Rural	NA	facility14	ART_628686	BC_500740
24-May-24	5-Aug-24	NA	5-Aug-24	Scale - 2	female_non_pregnant	Rural	35-44	facility14	ART_734397	BC_620258
21-May-24	5-Jul-24	NA	5-Jul-24	Scale - 2	female_non_pregnant	Rural	35-44	facility14	ART_227306	BC_620258
24-May-24	5-Jul-24	NA	5-Jul-24	Scale - 2	female_non_pregnant	Rural	45-54	facility14	ART_861937	BC_620258
21-May-24	5-Aug-24	NA	5-Aug-24	Scale - 2	female_non_pregnant	Rural	45-54	facility14	ART_798561	BC_620258
7-Jun-24	5-Jul-24	NA	5-Jul-24	Scale - 2	NA	Rural	NA	facility14	ART_798561	BC_620258
7-Jun-24	5-Jul-24	NA	5-Jul-24	Scale - 2	NA	Rural	NA	facility14	ART_798561	BC_488727
21-May-24	5-Jul-24	NA	5-Jul-24	Scale - 2	female_non_pregnant	Rural	35-44	facility14	ART_394628	BC_620258
21-May-24	5-Jul-24	NA	5-Jul-24	Scale - 2	female_non_pregnant	Rural	35-44	facility14	ART_416659	BC_620258
21-May-24	5-Jul-24	NA	5-Jul-24	Scale - 2	female_non_pregnant	Rural	25-34	facility14	ART_733526	BC_620258
7-Jun-24	5-Jul-24	NA	5-Jul-24	Scale - 2	NA	Rural	NA	facility14	ART_234030	BC_872026
24-May-24	5-Jul-24	NA	5-Jul-24	Scale - 2	male	Rural	35-44	facility14	ART_823031	BC_620258
20-Feb-24	3-Jul-24	NA	3-Jul-24	Scale - 2	female_non_pregnant	Rural	>15	facility14	ART_193353	BC_353310
7-Jun-24	5-Jul-24	NA	5-Jul-24	Scale - 2	NA	Rural	NA	facility14	ART_372083	BC_330315
15-Dec-23	18-Jan-24	NA	18-Jan-24	Scale - 1	female_non_pregnant	Urban	35-44	facility6	ART_475030	BC_930041
15-Nov-23	30-Jan-24	1-Jan-24	1-Jan-24	Scale - 1	female_non_pregnant	Urban	55+	facility6	ART_383793	BC_654205
27-Jun-24	NA	NA	NA	Pilot	NA	Rural	NA	facility12	ART_810440	BC_705888
18-Jul-23	23-Aug-23	NA	12-Aug-23	Pilot	NA	Rural	NA	facility12	ART_810440	BC_696845
18-Jul-23	23-Aug-23	NA	12-Aug-23	Pilot	NA	Rural	NA	facility12	ART_810440	BC_664873
19-Jul-23	23-Aug-23	NA	12-Aug-23	Pilot	NA	Rural	NA	facility12	ART_810440	BC_351498
1-Aug-23	NA	NA	25-Aug-23	Pilot	NA	Rural	NA	facility12	ART_810440	BC_585126
1-Aug-23	NA	NA	25-Aug-23	Pilot	NA	Rural	NA	facility12	ART_810440	BC_963921
1-Aug-23	NA	NA	25-Aug-23	Pilot	NA	Rural	NA	facility12	ART_810440	BC_217910
1-Aug-23	NA	NA	25-Aug-23	Pilot	NA	Rural	NA	facility12	ART_810440	BC_568105
1-Aug-23	NA	NA	26-Aug-23	Pilot	NA	Rural	NA	facility12	ART_810440	BC_914005
14-Sep-23	NA	NA	7-Oct-23	Pilot	NA	Rural	NA	facility12	ART_810440	BC_589664
14-Sep-23	3-Jul-24	NA	11-Oct-23	Pilot	NA	Rural	NA	facility12	ART_810440	BC_233681
14-Sep-23	NA	NA	11-Oct-23	Pilot	NA	Rural	NA	facility12	ART_810440	BC_438462
14-Sep-23	NA	NA	7-Oct-23	Pilot	NA	Rural	NA	facility12	ART_810440	BC_648345
21-May-24	3-Jul-24	NA	3-Jul-24	Pilot	NA	Rural	NA	facility12	ART_810440	BC_919560
22-May-24	3-Jul-24	NA	3-Jul-24	Pilot	NA	Rural	NA	facility12	ART_810440	BC_522324
24-May-24	11-Jul-24	NA	4-Jul-24	Pilot	NA	Rural	NA	facility12	ART_810440	BC_897133
31-May-24	NA	NA	4-Jul-24	Pilot	NA	Rural	NA	facility12	ART_810440	BC_337523
31-May-24	NA	NA	7-Jul-24	Pilot	NA	Rural	NA	facility12	ART_810440	BC_513698
31-May-24	NA	NA	7-Jul-24	Pilot	NA	Rural	NA	facility12	ART_810440	BC_685342
20-May-24	NA	NA	4-Jul-24	Pilot	NA	Rural	NA	facility12	ART_810440	BC_731158
10-Jun-24	11-Jul-24	NA	7-Jul-24	Pilot	NA	Rural	NA	facility12	ART_810440	BC_282971
11-Jun-24	11-Jul-24	NA	5-Jul-24	Pilot	NA	Rural	NA	facility12	ART_810440	BC_602935
5-Jul-23	NA	NA	21-Jul-23	Pilot	NA	Rural	NA	facility12	ART_810440	BC_472182
1-Aug-23	NA	NA	25-Aug-23	Pilot	NA	Rural	NA	facility12	ART_810440	BC_584797
1-Aug-23	NA	NA	26-Aug-23	Pilot	NA	Rural	NA	facility12	ART_810440	BC_207136
1-Aug-23	NA	NA	25-Aug-23	Pilot	NA	Rural	NA	facility12	ART_810440	BC_346998
5-Jun-24	NA	NA	22-Jul-24	Pilot	NA	Rural	NA	facility12	ART_810440	BC_309945
7-Dec-23	7-Jan-24	4-Jan-24	4-Jan-24	Scale - 1	male	Urban	45-54	facility6	ART_817660	BC_531827
15-Aug-23	3-Jul-24	NA	8-Oct-23	Pilot	NA	Rural	NA	facility12	ART_127654	BC_288993
13-Feb-24	3-Jul-24	NA	3-Jul-24	Pilot	NA	Rural	NA	facility12	ART_127654	BC_444651
15-Feb-24	NA	NA	NA	Scale - 2	NA	Urban	NA	facility10	ART_965767	BC_197892
19-Feb-24	9-May-24	NA	9-May-24	Scale - 2	male	Urban	35-44	facility10	ART_260240	BC_391443
16-May-24	NA	NA	NA	Scale - 1	NA	Rural	NA	facility8	ART_891887	BC_552626
15-May-24	NA	NA	NA	Scale - 1	NA	Rural	NA	facility8	ART_891887	BC_309865
15-May-24	NA	NA	NA	Scale - 1	NA	Rural	NA	facility8	ART_891887	BC_660386
15-May-24	NA	NA	NA	Scale - 1	NA	Rural	NA	facility8	ART_891887	BC_191540
15-May-24	NA	NA	NA	Scale - 1	NA	Rural	NA	facility8	ART_891887	BC_838095
15-May-24	NA	NA	NA	Scale - 1	NA	Rural	NA	facility8	ART_891887	BC_623316
15-May-24	NA	NA	NA	Scale - 1	NA	Rural	NA	facility8	ART_891887	BC_665652
17-May-24	NA	NA	NA	Scale - 1	NA	Rural	NA	facility8	ART_891887	BC_942662
17-May-24	NA	NA	NA	Scale - 1	NA	Rural	NA	facility8	ART_891887	BC_342805
17-May-24	NA	NA	NA	Scale - 1	NA	Rural	NA	facility8	ART_891887	BC_950638
17-May-24	NA	NA	NA	Scale - 1	NA	Rural	NA	facility8	ART_891887	BC_396519
17-May-24	NA	NA	NA	Scale - 1	NA	Rural	NA	facility8	ART_891887	BC_350486
17-May-24	NA	NA	NA	Scale - 1	NA	Rural	NA	facility8	ART_891887	BC_618252
17-May-24	NA	NA	NA	Scale - 1	NA	Rural	NA	facility8	ART_891887	BC_290789
16-May-24	NA	NA	NA	Scale - 1	NA	Rural	NA	facility8	ART_891887	BC_361970
16-May-24	NA	NA	NA	Scale - 1	NA	Rural	NA	facility8	ART_891887	BC_861072
16-May-24	NA	NA	NA	Scale - 1	NA	Rural	NA	facility8	ART_891887	BC_598136
16-May-24	NA	NA	NA	Scale - 1	NA	Rural	NA	facility8	ART_891887	BC_287281
15-May-24	NA	NA	NA	Scale - 1	NA	Rural	NA	facility8	ART_891887	BC_744723
27-Jan-24	28-Jan-24	NA	28-Jan-24	Scale - 1	female_non_pregnant	Rural	35-44	facility8	ART_891887	BC_796123
1-Feb-24	NA	NA	NA	Scale - 1	NA	Rural	NA	facility8	ART_891887	BC_734382
16-Nov-23	11-Dec-23	NA	9-Dec-23	Scale - 1	NA	Rural	NA	facility8	ART_879547	BC_875655
29-Aug-23	NA	NA	NA	Pilot	NA	Rural	NA	facility12	ART_102020	BC_159307
17-Nov-23	30-Jan-24	NA	1-Jan-24	Scale - 1	female_non_pregnant	Urban	45-54	facility6	ART_107431	BC_570351
21-Sep-23	9-Nov-23	NA	6-Nov-23	Pilot	NA	Rural	NA	facility12	ART_802514	BC_138561
9-Nov-23	NA	3-Jul-24	3-Jul-24	Scale - 1	female_non_pregnant	Urban	35-44	facility6	ART_338187	BC_162866
17-Nov-23	30-Jan-24	NA	1-Jan-24	Scale - 1	female_non_pregnant	Urban	45-54	facility6	ART_808279	BC_794165
26-Jan-24	28-Feb-24	NA	28-Feb-24	Scale - 2	male	Urban	45-54	facility13	ART_766633	BC_640634
19-Dec-23	7-Jan-24	21-Jan-24	7-Jan-24	Scale - 1	female_non_pregnant	Urban	45-54	facility6	ART_234598	BC_712123
21-Nov-23	30-Jan-24	NA	2-Jan-24	Scale - 1	male	Urban	55+	facility6	ART_417296	BC_196925
4-Jan-24	10-Feb-24	NA	8-Feb-24	Scale - 1	NA	Rural	NA	facility8	ART_426858	BC_241271
29-Feb-24	9-May-24	NA	9-May-24	Scale - 2	female_non_pregnant	Urban	15-24	facility10	ART_174828	BC_132122
26-Jan-24	28-Feb-24	NA	28-Feb-24	Scale - 2	male	Urban	55+	facility13	ART_757532	BC_523848
23-Jan-24	1-Feb-24	NA	1-Feb-24	Scale - 1	female_non_pregnant	Urban	35-44	facility6	ART_676150	BC_127097
3-Aug-23	NA	NA	NA	Pilot	NA	Rural	NA	facility12	ART_358755	BC_798018
22-Nov-23	30-Jan-24	1-Jan-24	1-Jan-24	Scale - 1	female_non_pregnant	Urban	35-44	facility6	ART_259433	BC_720752
13-Nov-23	11-Dec-23	NA	9-Dec-23	Scale - 1	NA	Rural	NA	facility8	ART_349344	BC_970924
22-Nov-23	30-Jan-24	NA	1-Jan-24	Scale - 1	female_non_pregnant	Urban	25-34	facility6	ART_318194	BC_970867
5-Jan-24	NA	24-Jan-24	24-Jan-24	Scale - 1	male	Urban	35-44	facility6	ART_549657	BC_447480
16-Feb-24	3-Jul-24	4-Jul-24	3-Jul-24	Scale - 2	male	Urban	55+	facility9	ART_863174	BC_532830
13-Dec-23	15-Jan-24	NA	14-Jan-24	Scale - 1	male	Urban	55+	facility6	ART_499422	BC_134521
15-Nov-23	30-Jan-24	NA	1-Jan-24	Scale - 1	female_non_pregnant	Urban	45-54	facility6	ART_377929	BC_421785
26-Jan-24	29-Feb-24	NA	29-Feb-24	Scale - 2	female_non_pregnant	Urban	35-44	facility13	ART_773967	BC_896992
19-Dec-23	7-Jan-24	7-Jan-24	7-Jan-24	Scale - 1	female_non_pregnant	Urban	25-34	facility6	ART_760660	BC_935728
15-Nov-23	11-Dec-23	9-Dec-23	9-Dec-23	Scale - 1	NA	Rural	NA	facility8	ART_410363	BC_575778
23-Feb-24	NA	NA	NA	Pilot	NA	Rural	NA	facility12	ART_730104	BC_272751
21-Feb-24	9-May-24	11-May-24	9-May-24	Scale - 1	NA	Rural	NA	facility8	ART_103492	BC_560863
21-Feb-24	NA	NA	NA	Scale - 1	NA	Rural	NA	facility8	ART_832755	BC_179120
16-Feb-24	13-Mar-24	4-Mar-24	4-Mar-24	Scale - 1	female_non_pregnant	Urban	45-54	facility6	ART_557563	BC_158838
12-Feb-24	NA	NA	9-May-24	Pilot	NA	Urban	NA	facility1	ART_146696	BC_284323
1-Aug-23	NA	NA	25-Aug-23	Pilot	NA	Rural	NA	facility12	ART_501529	BC_724483
26-Feb-24	3-Jul-24	3-Jul-24	3-Jul-24	Scale - 2	male	Urban	45-54	facility9	ART_509338	BC_447321
10-Nov-23	30-Jan-24	NA	1-Jan-24	Scale - 1	female_non_pregnant	Urban	35-44	facility6	ART_503944	BC_326942
8-Nov-23	11-Dec-23	NA	9-Dec-23	Scale - 1	NA	Rural	NA	facility8	ART_341003	BC_509038
9-Nov-23	11-Dec-23	NA	9-Dec-23	Scale - 1	NA	Rural	NA	facility8	ART_754018	BC_249036
26-Feb-24	10-May-24	NA	9-May-24	Scale - 2	female	Urban	35-44	facility9	ART_686010	BC_586610
21-Nov-23	30-Jan-24	NA	2-Jan-24	Scale - 1	female_non_pregnant	Urban	45-54	facility6	ART_792582	BC_600851
28-Feb-24	10-May-24	NA	9-May-24	Scale - 2	male	Urban	45-54	facility9	ART_122339	BC_794258
19-Feb-24	19-Mar-24	NA	8-Mar-24	Scale - 2	male	Urban	45-54	facility10	ART_815752	BC_748674
24-Nov-23	30-Jan-24	NA	1-Jan-24	Scale - 1	female_non_pregnant	Urban	55+	facility6	ART_406730	BC_582915
24-Nov-23	NA	NA	9-May-24	Scale - 1	female_breastfeeding	Urban	25-34	facility6	ART_114173	BC_901903
5-Feb-24	9-May-24	NA	9-May-24	Scale - 2	male	Urban	>15	facility13	ART_503812	BC_784086
23-Nov-23	30-Jan-24	30-Jan-24	2-Jan-24	Scale - 1	male	Urban	45-54	facility6	ART_115655	BC_522708
19-Dec-23	27-Jan-24	NA	27-Jan-24	Scale - 1	NA	Rural	NA	facility8	ART_143971	BC_847980
21-Nov-23	30-Jan-24	2-Jan-24	2-Jan-24	Scale - 1	female_non_pregnant	Urban	45-54	facility6	ART_515026	BC_883961
10-Nov-23	NA	NA	NA	Scale - 1	NA	Urban	NA	facility6	ART_513531	BC_313491
26-Feb-24	9-May-24	10-May-24	9-May-24	Scale - 2	female_non_pregnant	Urban	35-44	facility13	ART_881428	BC_278017
7-Feb-24	4-Mar-24	4-Mar-24	4-Mar-24	Scale - 2	male	Urban	55+	facility13	ART_460543	BC_103232
30-Oct-23	NA	NA	8-Dec-23	Pilot	NA	Rural	NA	facility12	ART_482594	BC_414210
19-Feb-24	10-May-24	NA	9-May-24	Scale - 2	male	Urban	45-54	facility9	ART_509065	BC_765408
16-Nov-23	11-Dec-23	25-Dec-23	9-Dec-23	Scale - 1	NA	Rural	NA	facility8	ART_240084	BC_133484
22-Nov-23	12-Jan-24	NA	12-Jan-24	Scale - 1	NA	Rural	NA	facility8	ART_302747	BC_439981
3-Jan-24	NA	NA	9-Feb-24	Scale - 1	NA	Rural	NA	facility8	ART_275420	BC_844143
30-Aug-23	NA	NA	7-Oct-23	Pilot	NA	Urban	NA	facility1	ART_322489	BC_568705
26-Feb-24	NA	NA	NA	Scale - 2	NA	Urban	NA	facility13	ART_573715	BC_266470
27-Feb-24	22-May-24	NA	10-May-24	Scale - 1	NA	Rural	NA	facility8	ART_151001	BC_647387
21-Feb-24	NA	NA	3-Jul-24	Scale - 1	NA	Rural	NA	facility8	ART_636588	BC_429272
7-Dec-23	28-Dec-23	NA	23-Dec-23	Pilot	NA	Urban	NA	facility1	ART_364682	BC_515109
14-Aug-23	NA	NA	NA	Pilot	NA	Urban	NA	facility1	ART_940429	BC_887706
17-Nov-23	30-Jan-24	NA	1-Jan-24	Scale - 1	female_non_pregnant	Urban	45-54	facility6	ART_363198	BC_310909
22-Feb-24	9-May-24	9-May-24	9-May-24	Scale - 2	female_non_pregnant	Urban	25-34	facility13	ART_761110	BC_667482
10-Nov-23	NA	NA	15-Dec-23	Scale - 1	NA	Rural	NA	facility8	ART_614645	BC_577127
9-Nov-23	9-Dec-23	NA	9-Dec-23	Scale - 1	NA	Rural	NA	facility8	ART_614645	BC_959767
9-Nov-23	NA	NA	9-Dec-23	Scale - 1	NA	Rural	NA	facility8	ART_614645	BC_150859
9-Nov-23	9-Dec-23	NA	9-Dec-23	Scale - 1	NA	Rural	NA	facility8	ART_614645	BC_825677
13-Nov-23	NA	NA	9-Dec-23	Scale - 1	NA	Rural	NA	facility8	ART_614645	BC_862429
13-Nov-23	NA	NA	9-Dec-23	Scale - 1	NA	Rural	NA	facility8	ART_614645	BC_822905
9-Nov-23	9-Dec-23	NA	9-Dec-23	Scale - 1	NA	Rural	NA	facility8	ART_614645	BC_926624
10-Nov-23	8-Dec-23	NA	8-Dec-23	Scale - 1	NA	Rural	NA	facility8	ART_614645	BC_805915
10-Nov-23	8-Dec-23	NA	8-Dec-23	Scale - 1	NA	Rural	NA	facility8	ART_614645	BC_220745
19-Dec-23	NA	NA	27-Jan-24	Scale - 1	NA	Rural	NA	facility8	ART_614645	BC_434010
19-Dec-23	27-Jan-24	NA	27-Jan-24	Scale - 1	NA	Rural	NA	facility8	ART_614645	BC_194559
19-Dec-23	NA	NA	27-Jan-24	Scale - 1	NA	Rural	NA	facility8	ART_614645	BC_102039
19-Dec-23	NA	NA	27-Jan-24	Scale - 1	NA	Rural	NA	facility8	ART_614645	BC_746826
19-Dec-23	NA	NA	27-Jan-24	Scale - 1	NA	Rural	NA	facility8	ART_614645	BC_489077
19-Dec-23	NA	NA	27-Jan-24	Scale - 1	NA	Rural	NA	facility8	ART_614645	BC_946106
19-Dec-23	NA	NA	27-Jan-24	Scale - 1	NA	Rural	NA	facility8	ART_614645	BC_525250
19-Dec-23	27-Jan-24	NA	27-Jan-24	Scale - 1	NA	Rural	NA	facility8	ART_614645	BC_388164
19-Dec-23	27-Jan-24	NA	27-Jan-24	Scale - 1	NA	Rural	NA	facility8	ART_614645	BC_941546
19-Dec-23	NA	NA	27-Jan-24	Scale - 1	NA	Rural	NA	facility8	ART_614645	BC_576324
19-Dec-23	9-May-24	NA	9-May-24	Scale - 1	female	Rural	15-24	facility8	ART_614645	BC_375009
19-Dec-23	NA	NA	28-Jan-24	Scale - 1	NA	Rural	NA	facility8	ART_614645	BC_930097
19-Dec-23	NA	NA	27-Jan-24	Scale - 1	NA	Rural	NA	facility8	ART_614645	BC_521594
9-Nov-23	11-Dec-23	9-Dec-23	9-Dec-23	Scale - 1	NA	Rural	NA	facility8	ART_122261	BC_673928
23-Nov-23	16-Jan-24	NA	16-Jan-24	Scale - 1	NA	Rural	NA	facility8	ART_207427	BC_163310
29-Feb-24	NA	NA	10-May-24	Scale - 1	NA	Rural	NA	facility8	ART_775749	BC_307766
16-Aug-23	NA	NA	7-Oct-23	Pilot	NA	Rural	NA	facility12	ART_411898	BC_570845
18-Dec-23	24-Jan-24	NA	19-Jan-24	Scale - 1	female_non_pregnant	Urban	35-44	facility6	ART_931506	BC_773064
29-Feb-24	3-Jul-24	NA	3-Jul-24	Scale - 2	female	Urban	45-54	facility9	ART_880320	BC_229316
20-Nov-23	NA	NA	NA	Scale - 1	NA	Rural	NA	facility8	ART_740030	BC_671930
14-Feb-24	3-Jul-24	NA	3-Jul-24	Scale - 2	female_non_pregnant	Urban	35-44	facility9	ART_330857	BC_339883
15-Nov-23	30-Jan-24	1-Jan-24	1-Jan-24	Scale - 1	female_non_pregnant	Urban	25-34	facility6	ART_332153	BC_178693
19-Feb-24	19-Mar-24	8-Mar-24	8-Mar-24	Scale - 2	female_non_pregnant	Urban	45-54	facility10	ART_580597	BC_229349
23-Feb-24	9-May-24	9-May-24	9-May-24	Scale - 2	female_non_pregnant	Urban	55+	facility9	ART_979738	BC_904372
2-Feb-24	28-Feb-24	NA	28-Feb-24	Scale - 2	female_non_pregnant	Urban	25-34	facility13	ART_998919	BC_838927
23-Feb-24	4-Jul-24	NA	4-Jul-24	Scale - 2	female_non_pregnant	Urban	35-44	facility9	ART_729573	BC_288755
9-Nov-23	NA	8-Dec-23	8-Dec-23	Scale - 1	male	Urban	55+	facility11	ART_299466	BC_360072
23-Feb-24	9-May-24	NA	9-May-24	Scale - 2	female_non_pregnant	Urban	35-44	facility9	ART_976766	BC_952792
10-Nov-23	30-Jan-24	3-Jan-24	1-Jan-24	Scale - 1	female_non_pregnant	Urban	35-44	facility6	ART_362617	BC_198499
19-Dec-23	18-Jan-24	18-Jan-24	18-Jan-24	Scale - 1	female_non_pregnant	Urban	35-44	facility6	ART_956813	BC_410100
23-Jan-24	4-Feb-24	6-Feb-24	2-Feb-24	Scale - 1	female_non_pregnant	Urban	35-44	facility6	ART_335014	BC_235688
23-Jan-24	NA	NA	NA	Scale - 1	NA	Urban	NA	facility6	ART_671091	BC_523276
27-Nov-23	30-Jan-24	1-Jan-24	1-Jan-24	Scale - 1	male	Urban	25-34	facility6	ART_406283	BC_389539
17-Aug-23	NA	NA	11-Oct-23	Pilot	NA	Rural	NA	facility12	ART_792784	BC_689811
17-Aug-23	NA	NA	8-Oct-23	Pilot	NA	Rural	NA	facility12	ART_792784	BC_812611
31-Aug-23	NA	7-Oct-23	7-Oct-23	Pilot	NA	Urban	NA	facility1	ART_188316	BC_679939
10-Nov-23	NA	NA	NA	Scale - 1	female_non_pregnant	Urban	35-44	facility6	ART_593596	BC_986575
14-Feb-24	9-May-24	9-May-24	9-May-24	Scale - 2	female_non_pregnant	Urban	35-44	facility9	ART_526660	BC_670767
21-Dec-23	24-Jan-24	NA	18-Jan-24	Scale - 1	female_non_pregnant	Urban	55+	facility6	ART_401085	BC_303015
8-Jan-24	NA	18-Jan-24	18-Jan-24	Scale - 1	female_non_pregnant	Urban	45-54	facility11	ART_337701	BC_356063
5-Jul-23	NA	NA	21-Jul-23	Pilot	NA	Rural	NA	facility12	ART_351902	BC_542781
5-Jul-23	NA	NA	21-Jul-23	Pilot	NA	Rural	NA	facility12	ART_351902	BC_595192
17-Nov-23	30-Jan-24	NA	1-Jan-24	Scale - 1	male	Urban	45-54	facility6	ART_794733	BC_463467
15-Nov-23	30-Jan-24	10-Jan-24	1-Jan-24	Scale - 1	male	Urban	45-54	facility6	ART_673243	BC_911747
27-Feb-24	NA	9-May-24	9-May-24	Scale - 1	male	Urban	35-44	facility6	ART_323061	BC_216608
7-Nov-23	NA	8-Dec-23	8-Dec-23	Scale - 1	female_non_pregnant	Urban	25-34	facility11	ART_305414	BC_514802
15-Nov-23	30-Jan-24	NA	1-Jan-24	Scale - 1	female_non_pregnant	Urban	25-34	facility6	ART_290045	BC_794132
14-Dec-23	NA	NA	NA	Scale - 1	NA	Urban	NA	facility6	ART_591941	BC_759215
14-Nov-23	30-Jan-24	10-Jan-24	1-Jan-24	Scale - 1	male	Urban	35-44	facility6	ART_591941	BC_524137
13-Nov-23	30-Jan-24	15-Jan-24	1-Jan-24	Scale - 1	female_breastfeeding	Urban	25-34	facility6	ART_181937	BC_918787
29-Feb-24	NA	NA	9-May-24	Scale - 1	female_non_pregnant	Urban	35-44	facility6	ART_471046	BC_842624
30-Jan-24	NA	19-Feb-24	10-Feb-24	Scale - 1	female_non_pregnant	Urban	25-34	facility6	ART_294333	BC_468638
30-Jan-24	13-Mar-24	8-Feb-24	8-Feb-24	Scale - 1	male	Urban	35-44	facility6	ART_249740	BC_280948
5-Feb-24	NA	NA	3-Mar-24	Scale - 2	female_non_pregnant	Urban	25-34	facility13	ART_581096	BC_156535
25-Nov-23	30-Jan-24	NA	1-Jan-24	Scale - 1	female_non_pregnant	Urban	45-54	facility6	ART_970552	BC_190245
28-Feb-24	9-May-24	NA	9-May-24	Scale - 2	male	Urban	45-54	facility10	ART_874418	BC_385841
5-Feb-24	NA	3-Mar-24	3-Mar-24	Scale - 2	male	Urban	35-44	facility13	ART_180427	BC_962525
23-Nov-23	30-Jan-24	NA	1-Jan-24	Scale - 1	male	Urban	55+	facility6	ART_523892	BC_219916
8-Jan-24	NA	19-Jan-24	18-Jan-24	Scale - 1	female_non_pregnant	Urban	25-34	facility11	ART_175081	BC_729917
26-Feb-24	9-May-24	NA	9-May-24	Scale - 2	female	Urban	35-44	facility9	ART_270865	BC_309758
26-Feb-24	9-May-24	9-May-24	9-May-24	Scale - 2	female	Urban	25-34	facility9	ART_444751	BC_611030
24-Nov-23	30-Jan-24	NA	1-Jan-24	Scale - 1	male	Urban	35-44	facility6	ART_504085	BC_210816
9-Feb-24	NA	25-Feb-24	25-Feb-24	Scale - 1	female_non_pregnant	Urban	35-44	facility6	ART_827326	BC_357667
29-Jan-24	13-Mar-24	7-Feb-24	8-Feb-24	Scale - 1	female_non_pregnant	Urban	25-34	facility6	ART_101003	BC_719888
22-Feb-24	9-May-24	NA	9-May-24	Scale - 2	male	Urban	35-44	facility9	ART_946355	BC_349989
18-Dec-23	NA	NA	31-Dec-23	Scale - 1	female_non_pregnant	Urban	25-34	facility11	ART_710117	BC_578499
19-Jul-23	NA	NA	NA	Pilot	NA	Rural	NA	facility12	ART_267911	BC_794320
15-May-24	NA	NA	NA	Pilot	NA	Rural	NA	facility12	ART_267911	BC_112726
19-Jul-23	NA	NA	12-Aug-23	Pilot	NA	Rural	NA	facility12	ART_267911	BC_263249
19-Jul-23	NA	NA	12-Aug-23	Pilot	NA	Rural	NA	facility12	ART_267911	BC_848431
19-Jul-23	NA	NA	12-Aug-23	Pilot	NA	Rural	NA	facility12	ART_267911	BC_681499
21-Jul-23	NA	NA	26-Aug-23	Pilot	NA	Rural	NA	facility12	ART_267911	BC_835324
21-Jul-23	NA	NA	25-Aug-23	Pilot	NA	Rural	NA	facility12	ART_267911	BC_376615
21-Jul-23	NA	NA	25-Aug-23	Pilot	NA	Rural	NA	facility12	ART_267911	BC_666652
20-Jul-23	NA	NA	25-Aug-23	Pilot	NA	Rural	NA	facility12	ART_267911	BC_797707
20-Jul-23	NA	NA	NA	Pilot	NA	Rural	NA	facility12	ART_267911	BC_144801
20-Jul-23	NA	NA	25-Aug-23	Pilot	NA	Rural	NA	facility12	ART_267911	BC_451199
21-Jul-23	NA	NA	25-Aug-23	Pilot	NA	Rural	NA	facility12	ART_267911	BC_602909
15-May-24	NA	NA	5-Jul-24	Pilot	NA	Rural	NA	facility12	ART_267911	BC_626184
21-May-24	3-Jul-24	NA	3-Jul-24	Pilot	NA	Rural	NA	facility12	ART_267911	BC_913024
17-May-24	NA	NA	4-Jul-24	Pilot	NA	Rural	NA	facility12	ART_267911	BC_747169
20-Jun-24	NA	NA	14-Jul-24	Pilot	NA	Rural	NA	facility12	ART_267911	BC_574050
1-Aug-23	NA	NA	2-Aug-23	Pilot	NA	Rural	NA	facility12	ART_267911	BC_542781
1-Aug-23	NA	NA	2-Aug-23	Pilot	NA	Rural	NA	facility12	ART_267911	BC_595192
5-Jul-23	NA	NA	21-Jul-23	Pilot	NA	Rural	NA	facility12	ART_267911	BC_950260
5-Jul-23	NA	NA	21-Jul-23	Pilot	NA	Rural	NA	facility12	ART_267911	BC_489104
5-Jul-23	NA	NA	21-Jul-23	Pilot	NA	Rural	NA	facility12	ART_267911	BC_290189
1-Aug-23	NA	NA	2-Aug-23	Pilot	NA	Rural	NA	facility12	ART_267911	BC_472182
3-Jun-24	3-Jul-24	NA	3-Jul-24	Pilot	NA	Rural	NA	facility12	ART_267911	BC_452783
5-Jun-24	NA	NA	22-Jul-24	Pilot	NA	Rural	NA	facility12	ART_267911	BC_606659
19-Jan-24	NA	10-Feb-24	10-Feb-24	Scale - 1	male	Urban	55+	facility6	ART_592629	BC_681526
21-Nov-23	30-Jan-24	1-Jan-24	1-Jan-24	Scale - 1	female_non_pregnant	Urban	25-34	facility6	ART_337099	BC_440342
12-Dec-23	3-Jul-24	NA	3-Jul-24	Pilot	NA	Rural	NA	facility12	ART_854233	BC_271944
15-Dec-23	NA	NA	31-Dec-23	Scale - 1	female_non_pregnant	Urban	35-44	facility11	ART_216293	BC_589964
23-Feb-24	26-Feb-24	NA	26-Feb-24	Scale - 2	male	Urban	45-54	facility9	ART_745993	BC_701722
29-Feb-24	9-May-24	10-May-24	9-May-24	Scale - 2	female_non_pregnant	Urban	35-44	facility10	ART_509706	BC_688249
22-Feb-24	9-May-24	7-Aug-24	9-May-24	Scale - 2	male	Urban	25-34	facility9	ART_104391	BC_790944
20-May-24	NA	NA	4-Jul-24	Pilot	NA	Rural	NA	facility12	ART_401220	BC_909185
8-Aug-23	NA	NA	25-Aug-23	Pilot	NA	Rural	NA	facility12	ART_135152	BC_739540
24-Aug-23	NA	NA	NA	Pilot	NA	Rural	NA	facility12	ART_416061	BC_420681
14-Nov-23	30-Jan-24	4-Jan-24	1-Jan-24	Scale - 1	female_non_pregnant	Urban	35-44	facility6	ART_330781	BC_217594
26-Feb-24	9-May-24	NA	9-May-24	Scale - 2	female	Urban	35-44	facility9	ART_434913	BC_419303
22-Feb-24	NA	9-May-24	9-May-24	Scale - 1	female_non_pregnant	Urban	35-44	facility6	ART_861832	BC_362243
17-Nov-23	30-Jan-24	NA	1-Jan-24	Scale - 1	female_non_pregnant	Urban	25-34	facility6	ART_763618	BC_463172
17-Nov-23	24-Nov-23	24-Nov-23	24-Nov-23	Scale - 1	female_non_pregnant	Urban	55+	facility6	ART_270913	BC_651050
23-Jan-24	13-Mar-24	NA	6-Feb-24	Scale - 1	male	Urban	35-44	facility6	ART_596803	BC_180689
23-Nov-23	30-Jan-24	NA	1-Jan-24	Scale - 1	male	Urban	45-54	facility6	ART_816621	BC_154521
24-Nov-23	30-Jan-24	NA	1-Jan-24	Scale - 1	male	Urban	35-44	facility6	ART_586576	BC_252665
18-Dec-23	24-Jan-24	NA	19-Jan-24	Scale - 1	female_non_pregnant	Urban	45-54	facility6	ART_412509	BC_245623
9-Feb-24	8-Mar-24	19-Mar-24	8-Mar-24	Scale - 2	male	Urban	15-24	facility13	ART_480897	BC_658732
14-Nov-23	30-Jan-24	10-Jan-24	1-Jan-24	Scale - 1	female_non_pregnant	Urban	45-54	facility6	ART_389494	BC_463783
19-Feb-24	19-Mar-24	8-Mar-24	8-Mar-24	Scale - 2	female_non_pregnant	Urban	25-34	facility10	ART_563396	BC_358962
17-Nov-23	30-Jan-24	NA	1-Jan-24	Scale - 1	female_non_pregnant	Urban	25-34	facility6	ART_262916	BC_965720
10-Nov-23	13-Mar-24	4-Jan-24	1-Jan-24	Scale - 1	male	Urban	35-44	facility6	ART_337100	BC_993454
23-Nov-23	30-Jan-24	1-Jan-24	1-Jan-24	Scale - 1	female_non_pregnant	Urban	35-44	facility6	ART_798111	BC_638432
9-Feb-24	6-Mar-24	6-Mar-24	6-Mar-24	Scale - 2	male	Urban	45-54	facility13	ART_464975	BC_128679
21-Nov-23	7-Jan-24	2-Jan-24	2-Jan-24	Scale - 1	male	Urban	45-54	facility6	ART_913699	BC_935552
24-Nov-23	30-Jan-24	24-May-24	1-Jan-24	Scale - 1	female_non_pregnant	Urban	NA	facility6	ART_589149	BC_486212
[truncated: 957 more rows]
